# Supplementary material for: Structural basis of antiphage immunity generated by a prokaryotic Argonaute-associated SPARSA system
Source: Nat Commun. 2024 Jan 11;15:450. doi: 10.1038/s41467-023-44660-7 (PMC10781750; doi:10.1038/s41467-023-44660-7)
Supplement: Supplementary file 4 — Source data [file 41467_2023_44660_MOESM4_ESM.xlsx]

## Sheet: Figure 2c
Figure 4d
SPARSA	SPARSA-gRNA-tDNA	N142A-gRNA-tDNA	H186A
2.326	0.094	2.431	2.498
2.408	0.097	2.266	2.417
2.392	0.091	2.276	2.396
2.37533	0.094	2.32433	2.437

## Sheet: Figure 4d
CK	WT	F143A	Y226A	F287A	R30A	S38A	F189A	R190A	S227A	E262A
2.326	0.094	3.262	2.228	2.51	0.094	0.094	0.099	0.166	0.104	0.086
2.408	0.097	1.959	2.315	2.284	0.084	0.093	0.1	0.149	0.102	0.086
2.392	0.091	2.018	2.084	2.227	0.084	0.092	0.098	0.134	0.102	0.087
2.37533	0.094	2.413	2.209	2.34033	0.0873333	0.093	0.099	0.149667	0.102667	0.0863333

## Sheet: Figure 5e
Figure 5e
WT	CK	H166	K170	Q181	D164	N184	N195	R190	R440	R517	K441	F532	Y359	Y84	F395	K360	R442	S357	R190A/N195A	Y84A/Y395A
0.1663	2.3452	0.1123	2.0124	0.0944	0.1024	2.3406	0.0326	0.11	0.0937	0.1269	0.0906	0.0242	0.0879	0.0723	0.6245	0.0304	0.0769	0.0592	2.2103	2.2001
0.1664	2.4351	0.0812	1.7327	0.0978	0.0111	2.3036	0.0304	0.1413	0.0904	0.1002	0.1009	0.0296	0.098	0.0668	0.652	0.0398	0.1051	0.0485	2.2413	2.1478
0.1547	2.2345	0.0586	1.7747	0.1197	0.071	2.2895	0.0194	0.1617	0.0907	0.1026	0.1156	0.0595	0.0934	0.0673	0.6414	0.0661	0.0304	0.0253	2.2871	2.1808

## Sheet: Figure 7b
CK	WT	Y89A	R190A,Y89A
2.23	0.09	0.18	1.82
2.33	0.09	0.18	1.79
2.33	0.1	0.17	1.91
2.29667	0.0933333	0.176667	1.84

## Sheet: Supplementary Fig1
UV1-280280(mAu)				UV2-254254(mAu)
min	mL	CV		min	mL	CV
0.0106193	0.00318661	0.00318661	2.16	0.0106193	0.00318661	0.00318661	2.13
0.0273048	0.0081934	0.0081934	2.22	0.0273048	0.0081934	0.0081934	2.3
0.0439674	0.0131906	0.0131906	2.31	0.0439674	0.0131906	0.0131906	2.53
0.06063	0.0181879	0.0181879	2.39	0.06063	0.0181879	0.0181879	2.7
0.0773002	0.0231909	0.0231909	2.43	0.0773002	0.0231909	0.0231909	2.78
0.110625	0.0331873	0.0331873	2.43	0.110625	0.0331873	0.0331873	2.76
0.127296	0.0381884	0.0381884	2.4	0.127296	0.0381884	0.0381884	2.7
0.143951	0.0431856	0.0431856	2.36	0.143951	0.0431856	0.0431856	2.63
0.161422	0.0484251	0.0484251	2.35	0.161422	0.0484251	0.0484251	2.57
0.177291	0.0531877	0.0531877	2.34	0.177291	0.0531877	0.0531877	2.53
0.193977	0.0581926	0.0581926	2.33	0.193977	0.0581926	0.0581926	2.48
0.210624	0.063188	0.063188	2.33	0.210624	0.063188	0.063188	2.46
0.227309	0.068191	0.068191	2.33	0.227309	0.068191	0.068191	2.44
0.243964	0.0731901	0.0731901	2.32	0.243964	0.0731901	0.0731901	2.41
0.260619	0.0781874	0.0781874	2.31	0.260619	0.0781874	0.0781874	2.39
0.277282	0.0831846	0.0831846	2.31	0.277282	0.0831846	0.0831846	2.37
0.29396	0.0881876	0.0881876	2.32	0.29396	0.0881876	0.0881876	2.36
0.31063	0.0931887	0.0931887	2.32	0.31063	0.0931887	0.0931887	2.35
0.327285	0.0981859	0.0981859	2.3	0.327285	0.0981859	0.0981859	2.33
0.343963	0.103189	0.103189	2.3	0.343963	0.103189	0.103189	2.32
0.36061	0.108184	0.108184	2.3	0.36061	0.108184	0.108184	2.32
0.377334	0.113201	0.113201	2.29	0.377334	0.113201	0.113201	2.31
0.393943	0.118183	0.118183	2.29	0.393943	0.118183	0.118183	2.28
0.410636	0.123191	0.123191	2.28	0.410636	0.123191	0.123191	2.28
0.427283	0.128187	0.128187	2.28	0.427283	0.128187	0.128187	2.28
0.443961	0.133188	0.133188	2.28	0.443961	0.133188	0.133188	2.28
0.460624	0.138187	0.138187	2.28	0.460624	0.138187	0.138187	2.28
0.477287	0.143186	0.143186	2.31	0.477287	0.143186	0.143186	2.29
0.510627	0.153188	0.153188	2.4	0.510627	0.153188	0.153188	2.41
0.527305	0.158191	0.158191	2.54	0.527305	0.158191	0.158191	2.58
0.543967	0.163192	0.163192	2.68	0.543967	0.163192	0.163192	2.75
0.560622	0.168187	0.168187	2.81	0.560622	0.168187	0.168187	2.89
0.577285	0.173187	0.173187	2.89	0.577285	0.173187	0.173187	3.01
0.59394	0.178184	0.178184	2.95	0.59394	0.178184	0.178184	3.07
0.610618	0.183185	0.183185	2.99	0.610618	0.183185	0.183185	3.12
0.62728	0.188184	0.188184	3.01	0.62728	0.188184	0.188184	3.15
0.643966	0.193189	0.193189	3.02	0.643966	0.193189	0.193189	3.17
0.660628	0.198188	0.198188	3.04	0.660628	0.198188	0.198188	3.19
0.677291	0.203187	0.203187	3.05	0.677291	0.203187	0.203187	3.21
0.693961	0.208186	0.208186	3.05	0.693961	0.208186	0.208186	3.21
0.710616	0.213184	0.213184	3.07	0.710616	0.213184	0.213184	3.2
0.727294	0.218189	0.218189	3.08	0.727294	0.218189	0.218189	3.2
0.743949	0.223184	0.223184	3.09	0.743949	0.223184	0.223184	3.2
0.760642	0.228193	0.228193	3.1	0.760642	0.228193	0.228193	3.2
0.77729	0.233186	0.233186	3.1	0.77729	0.233186	0.233186	3.2
0.793952	0.238185	0.238185	3.1	0.793952	0.238185	0.238185	3.2
0.810615	0.243184	0.243184	3.1	0.810615	0.243184	0.243184	3.19
0.827277	0.248184	0.248184	3.09	0.827277	0.248184	0.248184	3.18
0.843948	0.253185	0.253185	3.09	0.843948	0.253185	0.253185	3.18
0.860641	0.258192	0.258192	3.09	0.860641	0.258192	0.258192	3.18
0.877296	0.263189	0.263189	3.08	0.877296	0.263189	0.263189	3.16
0.893996	0.268197	0.268197	3.09	0.893996	0.268197	0.268197	3.16
0.910636	0.273189	0.273189	3.08	0.910636	0.273189	0.273189	3.15
0.927276	0.278182	0.278182	3.09	0.927276	0.278182	0.278182	3.15
0.943946	0.283183	0.283183	3.1	0.943946	0.283183	0.283183	3.16
0.960616	0.288187	0.288187	3.11	0.960616	0.288187	0.288187	3.16
0.977294	0.293187	0.293187	3.11	0.977294	0.293187	0.293187	3.17
0.993957	0.298187	0.298187	3.13	0.993957	0.298187	0.298187	3.17
1.02727	0.308183	0.308183	3.15	1.02727	0.308183	0.308183	3.21
1.04394	0.313182	0.313182	3.17	1.04394	0.313182	0.313182	3.2
1.06061	0.318181	0.318181	3.17	1.06061	0.318181	0.318181	3.22
1.07727	0.323181	0.323181	3.18	1.07727	0.323181	0.323181	3.23
1.09396	0.328187	0.328187	3.22	1.09396	0.328187	0.328187	3.26
1.11061	0.333183	0.333183	3.23	1.11061	0.333183	0.333183	3.26
1.12729	0.338186	0.338186	3.24	1.12729	0.338186	0.338186	3.27
1.14394	0.343183	0.343183	3.25	1.14394	0.343183	0.343183	3.26
1.16064	0.348192	0.348192	3.26	1.16064	0.348192	0.348192	3.29
1.17728	0.353183	0.353183	3.27	1.17728	0.353183	0.353183	3.3
1.19395	0.358184	0.358184	3.29	1.19395	0.358184	0.358184	3.3
1.21062	0.363187	0.363187	3.31	1.21062	0.363187	0.363187	3.32
1.22729	0.368186	0.368186	3.32	1.22729	0.368186	0.368186	3.34
1.24393	0.37318	0.37318	3.35	1.24393	0.37318	0.37318	3.36
1.26061	0.378183	0.378183	3.37	1.26061	0.378183	0.378183	3.37
1.27728	0.383186	0.383186	3.39	1.27728	0.383186	0.383186	3.38
1.31061	0.39318	0.39318	3.41	1.31061	0.39318	0.39318	3.4
1.32729	0.398189	0.398189	3.43	1.32729	0.398189	0.398189	3.41
1.34394	0.403182	0.403182	3.44	1.34394	0.403182	0.403182	3.43
1.36059	0.40818	0.40818	3.46	1.36059	0.40818	0.40818	3.44
1.37728	0.413183	0.413183	3.48	1.37728	0.413183	0.413183	3.46
1.39393	0.418182	0.418182	3.5	1.39393	0.418182	0.418182	3.49
1.41061	0.423181	0.423181	3.52	1.41061	0.423181	0.423181	3.49
1.42729	0.428186	0.428186	3.54	1.42729	0.428186	0.428186	3.5
1.44396	0.433189	0.433189	3.56	1.44396	0.433189	0.433189	3.52
1.46062	0.438186	0.438186	3.58	1.46062	0.438186	0.438186	3.53
1.47729	0.443189	0.443189	3.6	1.47729	0.443189	0.443189	3.56
1.49393	0.448179	0.448179	3.62	1.49393	0.448179	0.448179	3.58
1.5106	0.453178	0.453178	3.64	1.5106	0.453178	0.453178	3.6
1.52727	0.458181	0.458181	3.67	1.52727	0.458181	0.458181	3.62
1.54394	0.463184	0.463184	3.68	1.54394	0.463184	0.463184	3.63
1.56062	0.468187	0.468187	3.7	1.56062	0.468187	0.468187	3.65
1.57731	0.473192	0.473192	3.72	1.57731	0.473192	0.473192	3.66
1.59394	0.478181	0.478181	3.75	1.59394	0.478181	0.478181	3.67
1.61059	0.48318	0.48318	3.76	1.61059	0.48318	0.48318	3.7
1.62726	0.488178	0.488178	3.76	1.62726	0.488178	0.488178	3.71
1.64393	0.493179	0.493179	3.79	1.64393	0.493179	0.493179	3.72
1.66061	0.498184	0.498184	3.82	1.66061	0.498184	0.498184	3.74
1.67727	0.503181	0.503181	3.84	1.67727	0.503181	0.503181	3.76
1.71062	0.513185	0.513185	3.88	1.71062	0.513185	0.513185	3.8
1.72726	0.518176	0.518176	3.91	1.72726	0.518176	0.518176	3.81
1.74394	0.523183	0.523183	3.93	1.74394	0.523183	0.523183	3.84
1.76061	0.528182	0.528182	3.95	1.76061	0.528182	0.528182	3.84
1.77729	0.533187	0.533187	3.97	1.77729	0.533187	0.533187	3.87
1.79394	0.538183	0.538183	4	1.79394	0.538183	0.538183	3.88
1.81059	0.543178	0.543178	4.02	1.81059	0.543178	0.543178	3.9
1.82727	0.548181	0.548181	4.05	1.82727	0.548181	0.548181	3.92
1.84394	0.553182	0.553182	4.08	1.84394	0.553182	0.553182	3.94
1.86059	0.558177	0.558177	4.1	1.86059	0.558177	0.558177	3.96
1.87726	0.563178	0.563178	4.13	1.87726	0.563178	0.563178	3.98
1.89394	0.568183	0.568183	4.15	1.89394	0.568183	0.568183	4
1.91059	0.573177	0.573177	4.17	1.91059	0.573177	0.573177	4.01
1.92726	0.578178	0.578178	4.2	1.92726	0.578178	0.578178	4.04
1.94395	0.583183	0.583183	4.23	1.94395	0.583183	0.583183	4.06
1.96059	0.588174	0.588174	4.26	1.96059	0.588174	0.588174	4.08
1.97731	0.593193	0.593193	4.27	1.97731	0.593193	0.593193	4.08
1.99393	0.598178	0.598178	4.29	1.99393	0.598178	0.598178	4.1
2.01062	0.603185	0.603185	4.31	2.01062	0.603185	0.603185	4.11
2.02726	0.608177	0.608177	4.35	2.02726	0.608177	0.608177	4.13
2.04392	0.613178	0.613178	4.37	2.04392	0.613178	0.613178	4.15
2.0606	0.618181	0.618181	4.39	2.0606	0.618181	0.618181	4.17
2.07726	0.62318	0.62318	4.42	2.07726	0.62318	0.62318	4.19
2.11059	0.633178	0.633178	4.48	2.11059	0.633178	0.633178	4.24
2.12728	0.638185	0.638185	4.51	2.12728	0.638185	0.638185	4.25
2.14392	0.643176	0.643176	4.54	2.14392	0.643176	0.643176	4.27
2.16059	0.648177	0.648177	4.56	2.16059	0.648177	0.648177	4.3
2.17726	0.653179	0.653179	4.59	2.17726	0.653179	0.653179	4.31
2.19393	0.65818	0.65818	4.62	2.19393	0.65818	0.65818	4.33
2.2106	0.663179	0.663179	4.66	2.2106	0.663179	0.663179	4.34
2.22726	0.66818	0.66818	4.69	2.22726	0.66818	0.66818	4.37
2.24396	0.673189	0.673189	4.71	2.24396	0.673189	0.673189	4.39
2.26061	0.678184	0.678184	4.73	2.26061	0.678184	0.678184	4.4
2.27726	0.683177	0.683177	4.76	2.27726	0.683177	0.683177	4.42
2.29393	0.688178	0.688178	4.79	2.29393	0.688178	0.688178	4.43
2.31058	0.693176	0.693176	4.82	2.31058	0.693176	0.693176	4.44
2.32726	0.698179	0.698179	4.84	2.32726	0.698179	0.698179	4.46
2.34395	0.703187	0.703187	4.87	2.34395	0.703187	0.703187	4.48
2.36061	0.708185	0.708185	4.91	2.36061	0.708185	0.708185	4.5
2.37732	0.713195	0.713195	4.94	2.37732	0.713195	0.713195	4.54
2.39393	0.718177	0.718177	4.97	2.39393	0.718177	0.718177	4.56
2.41059	0.723178	0.723178	5	2.41059	0.723178	0.723178	4.56
2.42725	0.728177	0.728177	5.02	2.42725	0.728177	0.728177	4.57
2.44393	0.73318	0.73318	5.04	2.44393	0.73318	0.73318	4.58
2.46061	0.738183	0.738183	5.07	2.46061	0.738183	0.738183	4.6
2.47726	0.743181	0.743181	5.1	2.47726	0.743181	0.743181	4.62
2.51059	0.753175	0.753175	5.17	2.51059	0.753175	0.753175	4.63
2.52727	0.75818	0.75818	5.18	2.52727	0.75818	0.75818	4.65
2.54391	0.763173	0.763173	5.21	2.54391	0.763173	0.763173	4.66
2.56059	0.768176	0.768176	5.25	2.56059	0.768176	0.768176	4.68
2.57726	0.773179	0.773179	5.28	2.57726	0.773179	0.773179	4.7
2.59396	0.77819	0.77819	5.32	2.59396	0.77819	0.77819	4.71
2.6106	0.783181	0.783181	5.35	2.6106	0.783181	0.783181	4.73
2.64392	0.793178	0.793178	5.42	2.64392	0.793178	0.793178	4.76
2.6606	0.798181	0.798181	5.45	2.6606	0.798181	0.798181	4.76
2.67726	0.803178	0.803178	5.47	2.67726	0.803178	0.803178	4.79
2.69394	0.808181	0.808181	5.51	2.69394	0.808181	0.808181	4.8
2.71059	0.813176	0.813176	5.54	2.71059	0.813176	0.813176	4.81
2.72725	0.818176	0.818176	5.57	2.72725	0.818176	0.818176	4.82
2.74391	0.823173	0.823173	5.61	2.74391	0.823173	0.823173	4.84
2.7606	0.82818	0.82818	5.64	2.7606	0.82818	0.82818	4.84
2.77727	0.833179	0.833179	5.67	2.77727	0.833179	0.833179	4.86
2.79391	0.838174	0.838174	5.69	2.79391	0.838174	0.838174	4.88
2.8106	0.843181	0.843181	5.72	2.8106	0.843181	0.843181	4.88
2.82724	0.848172	0.848172	5.76	2.82724	0.848172	0.848172	4.9
2.84391	0.853174	0.853174	5.78	2.84391	0.853174	0.853174	4.91
2.86059	0.858177	0.858177	5.8	2.86059	0.858177	0.858177	4.92
2.87724	0.86317	0.86317	5.84	2.87724	0.86317	0.86317	4.92
2.89396	0.868186	0.868186	5.88	2.89396	0.868186	0.868186	4.94
2.9106	0.87318	0.87318	5.9	2.9106	0.87318	0.87318	4.95
2.92728	0.878183	0.878183	5.94	2.92728	0.878183	0.878183	4.96
2.94392	0.883176	0.883176	5.98	2.94392	0.883176	0.883176	4.97
2.96056	0.88817	0.88817	6	2.96056	0.88817	0.88817	4.99
2.97726	0.893178	0.893178	6.03	2.97726	0.893178	0.893178	4.99
2.99392	0.898176	0.898176	6.06	2.99392	0.898176	0.898176	5.01
3.02726	0.908178	0.908178	6.12	3.02726	0.908178	0.908178	5.01
3.04394	0.913183	0.913183	6.16	3.04394	0.913183	0.913183	5.02
3.06058	0.918174	0.918174	6.18	3.06058	0.918174	0.918174	5.04
3.07725	0.923173	0.923173	6.22	3.07725	0.923173	0.923173	5.04
3.09393	0.928176	0.928176	6.25	3.09393	0.928176	0.928176	5.06
3.11056	0.93317	0.93317	6.28	3.11056	0.93317	0.93317	5.06
3.12726	0.938176	0.938176	6.31	3.12726	0.938176	0.938176	5.08
3.14393	0.943178	0.943178	6.36	3.14393	0.943178	0.943178	5.11
3.16061	0.948181	0.948181	6.4	3.16061	0.948181	0.948181	5.12
3.17725	0.953174	0.953174	6.43	3.17725	0.953174	0.953174	5.13
3.19392	0.958173	0.958173	6.46	3.19392	0.958173	0.958173	5.13
3.21058	0.963174	0.963174	6.48	3.21058	0.963174	0.963174	5.14
3.22726	0.968177	0.968177	6.53	3.22726	0.968177	0.968177	5.15
3.24393	0.973176	0.973176	6.55	3.24393	0.973176	0.973176	5.15
3.26059	0.978177	0.978177	6.58	3.26059	0.978177	0.978177	5.16
3.27724	0.983173	0.983173	6.61	3.27724	0.983173	0.983173	5.17
3.29391	0.988174	0.988174	6.65	3.29391	0.988174	0.988174	5.18
3.31057	0.993171	0.993171	6.69	3.31057	0.993171	0.993171	5.18
3.32726	0.998178	0.998178	6.7	3.32726	0.998178	0.998178	5.17
3.34391	1.00317	1.00317	6.73	3.34391	1.00317	1.00317	5.17
3.36059	1.00818	1.00818	6.76	3.36059	1.00818	1.00818	5.18
3.37724	1.01317	1.01317	6.79	3.37724	1.01317	1.01317	5.2
3.39391	1.01817	1.01817	6.82	3.39391	1.01817	1.01817	5.21
3.42725	1.02817	1.02817	6.88	3.42725	1.02817	1.02817	5.22
3.4439	1.03317	1.03317	6.91	3.4439	1.03317	1.03317	5.23
3.46057	1.03817	1.03817	6.94	3.46057	1.03817	1.03817	5.22
3.47725	1.04318	1.04318	6.98	3.47725	1.04318	1.04318	5.24
3.49393	1.04818	1.04818	7.01	3.49393	1.04818	1.04818	5.24
3.51058	1.05317	1.05317	7.03	3.51058	1.05317	1.05317	5.24
3.52723	1.05817	1.05817	7.06	3.52723	1.05817	1.05817	5.25
3.54391	1.06317	1.06317	7.09	3.54391	1.06317	1.06317	5.25
3.56058	1.06817	1.06817	7.12	3.56058	1.06817	1.06817	5.26
3.57723	1.07317	1.07317	7.14	3.57723	1.07317	1.07317	5.26
3.59394	1.07818	1.07818	7.15	3.59394	1.07818	1.07818	5.26
3.61059	1.08318	1.08318	7.18	3.61059	1.08318	1.08318	5.26
3.62724	1.08817	1.08817	7.21	3.62724	1.08817	1.08817	5.27
3.64391	1.09317	1.09317	7.24	3.64391	1.09317	1.09317	5.28
3.66056	1.09817	1.09817	7.26	3.66056	1.09817	1.09817	5.28
3.69392	1.10817	1.10817	7.33	3.69392	1.10817	1.10817	5.3
3.71057	1.11317	1.11317	7.35	3.71057	1.11317	1.11317	5.29
3.72726	1.11818	1.11818	7.37	3.72726	1.11818	1.11818	5.3
3.74389	1.12317	1.12317	7.38	3.74389	1.12317	1.12317	5.28
3.76057	1.12817	1.12817	7.41	3.76057	1.12817	1.12817	5.29
3.77723	1.13317	1.13317	7.44	3.77723	1.13317	1.13317	5.29
3.79389	1.13817	1.13817	7.46	3.79389	1.13817	1.13817	5.29
3.81058	1.14318	1.14318	7.48	3.81058	1.14318	1.14318	5.29
3.82725	1.14818	1.14818	7.51	3.82725	1.14818	1.14818	5.29
3.84389	1.15317	1.15317	7.54	3.84389	1.15317	1.15317	5.3
3.86056	1.15817	1.15817	7.55	3.86056	1.15817	1.15817	5.3
3.87722	1.16317	1.16317	7.57	3.87722	1.16317	1.16317	5.29
3.8939	1.16817	1.16817	7.58	3.8939	1.16817	1.16817	5.29
3.91056	1.17317	1.17317	7.6	3.91056	1.17317	1.17317	5.29
3.92723	1.17817	1.17817	7.62	3.92723	1.17817	1.17817	5.29
3.94394	1.18318	1.18318	7.64	3.94394	1.18318	1.18318	5.29
3.96056	1.18817	1.18817	7.66	3.96056	1.18817	1.18817	5.28
3.97723	1.19317	1.19317	7.69	3.97723	1.19317	1.19317	5.27
3.9939	1.19817	1.19817	7.7	3.9939	1.19817	1.19817	5.27
4.01055	1.20316	1.20316	7.72	4.01055	1.20316	1.20316	5.27
4.02723	1.20817	1.20817	7.74	4.02723	1.20817	1.20817	5.27
4.04391	1.21317	1.21317	7.76	4.04391	1.21317	1.21317	5.26
4.06055	1.21817	1.21817	7.76	4.06055	1.21817	1.21817	5.26
4.0939	1.22817	1.22817	7.79	4.0939	1.22817	1.22817	5.26
4.11055	1.23317	1.23317	7.8	4.11055	1.23317	1.23317	5.25
4.12722	1.23817	1.23817	7.81	4.12722	1.23817	1.23817	5.25
4.1439	1.24317	1.24317	7.82	4.1439	1.24317	1.24317	5.24
4.16057	1.24817	1.24817	7.83	4.16057	1.24817	1.24817	5.23
4.17725	1.25317	1.25317	7.84	4.17725	1.25317	1.25317	5.22
4.19388	1.25816	1.25816	7.84	4.19388	1.25816	1.25816	5.22
4.21056	1.26317	1.26317	7.86	4.21056	1.26317	1.26317	5.22
4.24389	1.27317	1.27317	7.89	4.24389	1.27317	1.27317	5.21
4.26056	1.27817	1.27817	7.9	4.26056	1.27817	1.27817	5.2
4.27725	1.28318	1.28318	7.89	4.27725	1.28318	1.28318	5.2
4.29388	1.28817	1.28817	7.91	4.29388	1.28817	1.28817	5.18
4.31055	1.29317	1.29317	7.91	4.31055	1.29317	1.29317	5.17
4.32723	1.29817	1.29817	7.92	4.32723	1.29817	1.29817	5.18
4.34389	1.30317	1.30317	7.93	4.34389	1.30317	1.30317	5.17
4.36055	1.30817	1.30817	7.92	4.36055	1.30817	1.30817	5.15
4.37723	1.31317	1.31317	7.93	4.37723	1.31317	1.31317	5.15
4.39389	1.31817	1.31817	7.93	4.39389	1.31817	1.31817	5.13
4.41056	1.32317	1.32317	7.94	4.41056	1.32317	1.32317	5.12
4.42722	1.32817	1.32817	7.94	4.42722	1.32817	1.32817	5.12
4.44388	1.33317	1.33317	7.94	4.44388	1.33317	1.33317	5.1
4.46056	1.33817	1.33817	7.94	4.46056	1.33817	1.33817	5.1
4.47723	1.34317	1.34317	7.94	4.47723	1.34317	1.34317	5.08
4.49389	1.34817	1.34817	7.93	4.49389	1.34817	1.34817	5.06
4.5106	1.35318	1.35318	7.93	4.5106	1.35318	1.35318	5.05
4.52723	1.35817	1.35817	7.93	4.52723	1.35817	1.35817	5.05
4.54388	1.36316	1.36316	7.94	4.54388	1.36316	1.36316	5.03
4.56056	1.36817	1.36817	7.94	4.56056	1.36817	1.36817	5.02
4.57722	1.37316	1.37316	7.93	4.57722	1.37316	1.37316	5.02
4.59389	1.37817	1.37817	7.92	4.59389	1.37817	1.37817	5
4.61056	1.38317	1.38317	7.92	4.61056	1.38317	1.38317	5
4.62723	1.38817	1.38817	7.93	4.62723	1.38817	1.38817	4.99
4.64388	1.39316	1.39316	7.93	4.64388	1.39316	1.39316	4.97
4.66056	1.39817	1.39817	7.93	4.66056	1.39817	1.39817	4.97
4.67722	1.40316	1.40316	7.93	4.67722	1.40316	1.40316	4.96
4.69387	1.40816	1.40816	7.91	4.69387	1.40816	1.40816	4.94
4.71056	1.41317	1.41317	7.9	4.71056	1.41317	1.41317	4.92
4.72723	1.41817	1.41817	7.88	4.72723	1.41817	1.41817	4.91
4.76055	1.42816	1.42816	7.88	4.76055	1.42816	1.42816	4.88
4.77721	1.43316	1.43316	7.86	4.77721	1.43316	1.43316	4.86
4.79387	1.43816	1.43816	7.85	4.79387	1.43816	1.43816	4.84
4.81055	1.44317	1.44317	7.84	4.81055	1.44317	1.44317	4.82
4.82722	1.44816	1.44816	7.84	4.82722	1.44816	1.44816	4.82
4.84415	1.45324	1.45324	7.82	4.84415	1.45324	1.45324	4.81
4.86056	1.45817	1.45817	7.82	4.86056	1.45817	1.45817	4.79
4.87722	1.46317	1.46317	7.8	4.87722	1.46317	1.46317	4.77
4.89389	1.46817	1.46817	7.79	4.89389	1.46817	1.46817	4.75
4.91056	1.47317	1.47317	7.79	4.91056	1.47317	1.47317	4.74
4.92722	1.47816	1.47816	7.78	4.92722	1.47816	1.47816	4.75
4.94388	1.48317	1.48317	7.76	4.94388	1.48317	1.48317	4.73
4.96058	1.48817	1.48817	7.74	4.96058	1.48817	1.48817	4.71
4.97722	1.49317	1.49317	7.73	4.97722	1.49317	1.49317	4.69
4.99389	1.49817	1.49817	7.72	4.99389	1.49817	1.49817	4.67
5.01055	1.50317	1.50317	7.7	5.01055	1.50317	1.50317	4.66
5.02722	1.50816	1.50816	7.69	5.02722	1.50816	1.50816	4.64
5.04388	1.51316	1.51316	7.67	5.04388	1.51316	1.51316	4.64
5.06055	1.51816	1.51816	7.65	5.06055	1.51816	1.51816	4.63
5.07724	1.52317	1.52317	7.63	5.07724	1.52317	1.52317	4.6
5.09389	1.52816	1.52816	7.62	5.09389	1.52816	1.52816	4.59
5.11054	1.53316	1.53316	7.6	5.11054	1.53316	1.53316	4.59
5.1272	1.53816	1.53816	7.59	5.1272	1.53816	1.53816	4.57
5.14388	1.54317	1.54317	7.57	5.14388	1.54317	1.54317	4.56
5.16054	1.54816	1.54816	7.55	5.16054	1.54816	1.54816	4.55
5.17721	1.55316	1.55316	7.53	5.17721	1.55316	1.55316	4.53
5.19388	1.55817	1.55817	7.51	5.19388	1.55817	1.55817	4.5
5.21054	1.56316	1.56316	7.49	5.21054	1.56316	1.56316	4.49
5.2272	1.56816	1.56816	7.47	5.2272	1.56816	1.56816	4.48
5.2439	1.57317	1.57317	7.45	5.2439	1.57317	1.57317	4.47
5.26054	1.57816	1.57816	7.44	5.26054	1.57816	1.57816	4.44
5.27723	1.58317	1.58317	7.41	5.27723	1.58317	1.58317	4.44
5.29388	1.58817	1.58817	7.4	5.29388	1.58817	1.58817	4.43
5.31054	1.59316	1.59316	7.38	5.31054	1.59316	1.59316	4.43
5.32721	1.59816	1.59816	7.36	5.32721	1.59816	1.59816	4.42
5.34389	1.60317	1.60317	7.36	5.34389	1.60317	1.60317	4.42
5.36053	1.60816	1.60816	7.35	5.36053	1.60816	1.60816	4.41
5.3772	1.61316	1.61316	7.34	5.3772	1.61316	1.61316	4.4
5.39391	1.61817	1.61817	7.31	5.39391	1.61817	1.61817	4.4
5.41056	1.62317	1.62317	7.31	5.41056	1.62317	1.62317	4.39
5.4272	1.62816	1.62816	7.29	5.4272	1.62816	1.62816	4.4
5.44387	1.63316	1.63316	7.27	5.44387	1.63316	1.63316	4.4
5.46055	1.63816	1.63816	7.26	5.46055	1.63816	1.63816	4.38
5.4772	1.64316	1.64316	7.25	5.4772	1.64316	1.64316	4.38
5.49388	1.64816	1.64816	7.23	5.49388	1.64816	1.64816	4.36
5.51054	1.65316	1.65316	7.2	5.51054	1.65316	1.65316	4.35
5.52721	1.65816	1.65816	7.18	5.52721	1.65816	1.65816	4.33
5.5439	1.66317	1.66317	7.17	5.5439	1.66317	1.66317	4.33
5.56054	1.66816	1.66816	7.14	5.56054	1.66816	1.66816	4.33
5.5772	1.67316	1.67316	7.11	5.5772	1.67316	1.67316	4.31
5.59387	1.67816	1.67816	7.09	5.59387	1.67816	1.67816	4.3
5.61054	1.68316	1.68316	7.06	5.61054	1.68316	1.68316	4.29
5.6272	1.68816	1.68816	7.04	5.6272	1.68816	1.68816	4.28
5.64389	1.69317	1.69317	6.99	5.64389	1.69317	1.69317	4.24
5.66057	1.69817	1.69817	6.96	5.66057	1.69817	1.69817	4.23
5.67721	1.70316	1.70316	6.92	5.67721	1.70316	1.70316	4.21
5.69388	1.70817	1.70817	6.89	5.69388	1.70817	1.70817	4.19
5.71054	1.71316	1.71316	6.84	5.71054	1.71316	1.71316	4.16
5.7272	1.71816	1.71816	6.8	5.7272	1.71816	1.71816	4.14
5.74387	1.72316	1.72316	6.76	5.74387	1.72316	1.72316	4.13
5.76055	1.72817	1.72817	6.73	5.76055	1.72817	1.72817	4.11
5.79388	1.73816	1.73816	6.64	5.79388	1.73816	1.73816	4.06
5.81052	1.74316	1.74316	6.6	5.81052	1.74316	1.74316	4.04
5.8272	1.74816	1.74816	6.56	5.8272	1.74816	1.74816	4.03
5.84386	1.75316	1.75316	6.52	5.84386	1.75316	1.75316	4
5.86055	1.75816	1.75816	6.47	5.86055	1.75816	1.75816	3.99
5.87722	1.76317	1.76317	6.44	5.87722	1.76317	1.76317	3.96
5.89387	1.76816	1.76816	6.41	5.89387	1.76816	1.76816	3.95
5.91054	1.77316	1.77316	6.36	5.91054	1.77316	1.77316	3.93
5.92721	1.77816	1.77816	6.33	5.92721	1.77816	1.77816	3.91
5.94387	1.78316	1.78316	6.28	5.94387	1.78316	1.78316	3.89
5.96053	1.78816	1.78816	6.23	5.96053	1.78816	1.78816	3.88
5.9772	1.79316	1.79316	6.18	5.9772	1.79316	1.79316	3.86
5.99386	1.79816	1.79816	6.14	5.99386	1.79816	1.79816	3.84
6.01052	1.80316	1.80316	6.09	6.01052	1.80316	1.80316	3.81
6.0272	1.80816	1.80816	6.05	6.0272	1.80816	1.80816	3.79
6.04387	1.81316	1.81316	6	6.04387	1.81316	1.81316	3.78
6.06058	1.81818	1.81818	5.95	6.06058	1.81818	1.81818	3.74
6.07721	1.82316	1.82316	5.9	6.07721	1.82316	1.82316	3.73
6.09389	1.82817	1.82817	5.85	6.09389	1.82817	1.82817	3.7
6.11053	1.83316	1.83316	5.81	6.11053	1.83316	1.83316	3.69
6.1272	1.83816	1.83816	5.76	6.1272	1.83816	1.83816	3.66
6.14387	1.84316	1.84316	5.7	6.14387	1.84316	1.84316	3.63
6.16053	1.84816	1.84816	5.65	6.16053	1.84816	1.84816	3.62
6.19385	1.85816	1.85816	5.54	6.19385	1.85816	1.85816	3.57
6.21055	1.86316	1.86316	5.5	6.21055	1.86316	1.86316	3.56
6.22719	1.86816	1.86816	5.46	6.22719	1.86816	1.86816	3.54
6.24387	1.87316	1.87316	5.41	6.24387	1.87316	1.87316	3.51
6.26051	1.87815	1.87815	5.35	6.26051	1.87815	1.87815	3.49
6.27719	1.88316	1.88316	5.29	6.27719	1.88316	1.88316	3.47
6.29385	1.88816	1.88816	5.25	6.29385	1.88816	1.88816	3.45
6.31053	1.89316	1.89316	5.19	6.31053	1.89316	1.89316	3.42
6.32721	1.89816	1.89816	5.16	6.32721	1.89816	1.89816	3.42
6.34389	1.90317	1.90317	5.11	6.34389	1.90317	1.90317	3.4
6.36053	1.90816	1.90816	5.06	6.36053	1.90816	1.90816	3.37
6.37719	1.91316	1.91316	5	6.37719	1.91316	1.91316	3.35
6.39388	1.91816	1.91816	4.96	6.39388	1.91816	1.91816	3.33
6.41054	1.92316	1.92316	4.92	6.41054	1.92316	1.92316	3.32
6.42721	1.92816	1.92816	4.85	6.42721	1.92816	1.92816	3.29
6.44388	1.93316	1.93316	4.81	6.44388	1.93316	1.93316	3.27
6.46056	1.93817	1.93817	4.75	6.46056	1.93817	1.93817	3.24
6.47724	1.94317	1.94317	4.7	6.47724	1.94317	1.94317	3.23
6.49387	1.94816	1.94816	4.65	6.49387	1.94816	1.94816	3.2
6.51052	1.95315	1.95315	4.6	6.51052	1.95315	1.95315	3.17
6.52717	1.95815	1.95815	4.56	6.52717	1.95815	1.95815	3.16
6.54386	1.96316	1.96316	4.51	6.54386	1.96316	1.96316	3.14
6.56051	1.96816	1.96816	4.46	6.56051	1.96816	1.96816	3.12
6.59385	1.97816	1.97816	4.36	6.59385	1.97816	1.97816	3.08
6.61051	1.98315	1.98315	4.31	6.61051	1.98315	1.98315	3.06
6.62719	1.98816	1.98816	4.25	6.62719	1.98816	1.98816	3.04
6.64386	1.99316	1.99316	4.21	6.64386	1.99316	1.99316	3
6.66054	1.99816	1.99816	4.16	6.66054	1.99816	1.99816	2.98
6.67718	2.00315	2.00315	4.11	6.67718	2.00315	2.00315	2.97
6.69385	2.00815	2.00815	4.07	6.69385	2.00815	2.00815	2.94
6.72719	2.01816	2.01816	3.96	6.72719	2.01816	2.01816	2.89
6.74386	2.02316	2.02316	3.92	6.74386	2.02316	2.02316	2.86
6.76051	2.02815	2.02815	3.87	6.76051	2.02815	2.02815	2.84
6.7772	2.03316	2.03316	3.82	6.7772	2.03316	2.03316	2.83
6.79385	2.03815	2.03815	3.77	6.79385	2.03815	2.03815	2.8
6.81053	2.04316	2.04316	3.73	6.81053	2.04316	2.04316	2.77
6.82718	2.04815	2.04815	3.68	6.82718	2.04815	2.04815	2.75
6.84386	2.05316	2.05316	3.63	6.84386	2.05316	2.05316	2.73
6.86053	2.05816	2.05816	3.58	6.86053	2.05816	2.05816	2.71
6.87719	2.06316	2.06316	3.54	6.87719	2.06316	2.06316	2.69
6.89386	2.06816	2.06816	3.49	6.89386	2.06816	2.06816	2.66
6.91051	2.07315	2.07315	3.44	6.91051	2.07315	2.07315	2.63
6.94385	2.08315	2.08315	3.36	6.94385	2.08315	2.08315	2.58
6.96053	2.08816	2.08816	3.31	6.96053	2.08816	2.08816	2.57
6.9772	2.09316	2.09316	3.27	6.9772	2.09316	2.09316	2.55
6.99385	2.09816	2.09816	3.21	6.99385	2.09816	2.09816	2.52
7.01053	2.10316	2.10316	3.17	7.01053	2.10316	2.10316	2.5
7.02717	2.10815	2.10815	3.12	7.02717	2.10815	2.10815	2.48
7.04385	2.11315	2.11315	3.09	7.04385	2.11315	2.11315	2.44
7.06053	2.11816	2.11816	3.04	7.06053	2.11816	2.11816	2.42
7.07717	2.12315	2.12315	2.98	7.07717	2.12315	2.12315	2.4
7.09383	2.12815	2.12815	2.94	7.09383	2.12815	2.12815	2.37
7.11053	2.13316	2.13316	2.9	7.11053	2.13316	2.13316	2.35
7.1272	2.13816	2.13816	2.87	7.1272	2.13816	2.13816	2.33
7.14384	2.14315	2.14315	2.83	7.14384	2.14315	2.14315	2.31
7.16051	2.14815	2.14815	2.78	7.16051	2.14815	2.14815	2.28
7.17717	2.15315	2.15315	2.75	7.17717	2.15315	2.15315	2.26
7.19405	2.15822	2.15822	2.69	7.19405	2.15822	2.15822	2.23
7.21052	2.16316	2.16316	2.65	7.21052	2.16316	2.16316	2.19
7.22719	2.16816	2.16816	2.6	7.22719	2.16816	2.16816	2.16
7.24387	2.17316	2.17316	2.56	7.24387	2.17316	2.17316	2.13
7.26051	2.17815	2.17815	2.53	7.26051	2.17815	2.17815	2.11
7.27717	2.18315	2.18315	2.48	7.27717	2.18315	2.18315	2.07
7.29384	2.18815	2.18815	2.44	7.29384	2.18815	2.18815	2.06
7.32718	2.19815	2.19815	2.38	7.32718	2.19815	2.19815	2.01
7.34385	2.20316	2.20316	2.35	7.34385	2.20316	2.20316	2
7.36051	2.20815	2.20815	2.3	7.36051	2.20815	2.20815	1.97
7.37717	2.21315	2.21315	2.27	7.37717	2.21315	2.21315	1.94
7.39384	2.21815	2.21815	2.22	7.39384	2.21815	2.21815	1.91
7.41051	2.22315	2.22315	2.18	7.41051	2.22315	2.22315	1.88
7.42718	2.22815	2.22815	2.15	7.42718	2.22815	2.22815	1.86
7.44385	2.23315	2.23315	2.12	7.44385	2.23315	2.23315	1.83
7.46052	2.23816	2.23816	2.07	7.46052	2.23816	2.23816	1.8
7.47718	2.24315	2.24315	2.03	7.47718	2.24315	2.24315	1.78
7.49383	2.24815	2.24815	2	7.49383	2.24815	2.24815	1.74
7.51051	2.25315	2.25315	1.96	7.51051	2.25315	2.25315	1.72
7.52717	2.25815	2.25815	1.93	7.52717	2.25815	2.25815	1.69
7.54385	2.26316	2.26316	1.89	7.54385	2.26316	2.26316	1.65
7.56051	2.26816	2.26816	1.87	7.56051	2.26816	2.26816	1.63
7.57719	2.27316	2.27316	1.83	7.57719	2.27316	2.27316	1.61
7.59387	2.27816	2.27816	1.78	7.59387	2.27816	2.27816	1.57
7.6105	2.28315	2.28315	1.75	7.6105	2.28315	2.28315	1.55
7.62717	2.28815	2.28815	1.72	7.62717	2.28815	2.28815	1.55
7.64384	2.29315	2.29315	1.68	7.64384	2.29315	2.29315	1.52
7.6605	2.29815	2.29815	1.65	7.6605	2.29815	2.29815	1.48
7.67718	2.30315	2.30315	1.61	7.67718	2.30315	2.30315	1.44
7.69385	2.30816	2.30816	1.58	7.69385	2.30816	2.30816	1.41
7.72717	2.31815	2.31815	1.51	7.72717	2.31815	2.31815	1.35
7.74383	2.32315	2.32315	1.48	7.74383	2.32315	2.32315	1.33
7.76049	2.32815	2.32815	1.45	7.76049	2.32815	2.32815	1.29
7.77717	2.33315	2.33315	1.42	7.77717	2.33315	2.33315	1.27
7.79385	2.33815	2.33815	1.39	7.79385	2.33815	2.33815	1.25
7.81048	2.34314	2.34314	1.38	7.81048	2.34314	2.34314	1.23
7.82717	2.34815	2.34815	1.34	7.82717	2.34815	2.34815	1.19
7.84384	2.35315	2.35315	1.3	7.84384	2.35315	2.35315	1.16
7.8605	2.35815	2.35815	1.27	7.8605	2.35815	2.35815	1.14
7.87717	2.36315	2.36315	1.24	7.87717	2.36315	2.36315	1.11
7.89382	2.36815	2.36815	1.21	7.89382	2.36815	2.36815	1.08
7.91051	2.37316	2.37316	1.18	7.91051	2.37316	2.37316	1.04
7.92716	2.37815	2.37815	1.16	7.92716	2.37815	2.37815	1.03
7.94382	2.38315	2.38315	1.13	7.94382	2.38315	2.38315	1
7.9605	2.38815	2.38815	1.1	7.9605	2.38815	2.38815	0.98
7.97716	2.39315	2.39315	1.07	7.97716	2.39315	2.39315	0.95
7.99388	2.39816	2.39816	1.05	7.99388	2.39816	2.39816	0.92
8.01049	2.40315	2.40315	1.03	8.01049	2.40315	2.40315	0.89
8.02718	2.40815	2.40815	1.01	8.02718	2.40815	2.40815	0.86
8.04384	2.41315	2.41315	0.98	8.04384	2.41315	2.41315	0.84
8.06049	2.41815	2.41815	0.95	8.06049	2.41815	2.41815	0.8
8.07715	2.42315	2.42315	0.92	8.07715	2.42315	2.42315	0.77
8.09383	2.42815	2.42815	0.9	8.09383	2.42815	2.42815	0.76
8.12716	2.43815	2.43815	0.86	8.12716	2.43815	2.43815	0.73
8.14384	2.44315	2.44315	0.84	8.14384	2.44315	2.44315	0.69
8.16049	2.44815	2.44815	0.81	8.16049	2.44815	2.44815	0.67
8.17718	2.45316	2.45316	0.79	8.17718	2.45316	2.45316	0.64
8.19383	2.45815	2.45815	0.76	8.19383	2.45815	2.45815	0.61
8.21049	2.46315	2.46315	0.74	8.21049	2.46315	2.46315	0.59
8.22716	2.46815	2.46815	0.73	8.22716	2.46815	2.46815	0.56
8.24385	2.47315	2.47315	0.7	8.24385	2.47315	2.47315	0.53
8.26051	2.47816	2.47816	0.69	8.26051	2.47816	2.47816	0.51
8.27716	2.48315	2.48315	0.65	8.27716	2.48315	2.48315	0.48
8.29382	2.48814	2.48814	0.64	8.29382	2.48814	2.48814	0.46
8.3105	2.49315	2.49315	0.61	8.3105	2.49315	2.49315	0.43
8.32717	2.49815	2.49815	0.6	8.32717	2.49815	2.49815	0.41
8.34383	2.50315	2.50315	0.59	8.34383	2.50315	2.50315	0.4
8.36051	2.50815	2.50815	0.57	8.36051	2.50815	2.50815	0.37
8.37714	2.51314	2.51314	0.55	8.37714	2.51314	2.51314	0.34
8.41049	2.52315	2.52315	0.51	8.41049	2.52315	2.52315	0.28
8.42715	2.52814	2.52814	0.5	8.42715	2.52814	2.52814	0.26
8.44381	2.53314	2.53314	0.49	8.44381	2.53314	2.53314	0.25
8.46049	2.53815	2.53815	0.47	8.46049	2.53815	2.53815	0.22
8.47717	2.54315	2.54315	0.44	8.47717	2.54315	2.54315	0.18
8.49382	2.54815	2.54815	0.42	8.49382	2.54815	2.54815	0.17
8.51049	2.55315	2.55315	0.4	8.51049	2.55315	2.55315	0.16
8.52714	2.55814	2.55814	0.4	8.52714	2.55814	2.55814	0.14
8.54382	2.56315	2.56315	0.4	8.54382	2.56315	2.56315	0.12
8.56049	2.56815	2.56815	0.36	8.56049	2.56815	2.56815	0.09
8.57715	2.57315	2.57315	0.35	8.57715	2.57315	2.57315	0.06
8.59384	2.57815	2.57815	0.34	8.59384	2.57815	2.57815	0.04
8.6105	2.58315	2.58315	0.33	8.6105	2.58315	2.58315	0.01
8.62717	2.58815	2.58815	0.3	8.62717	2.58815	2.58815	0
8.64382	2.59315	2.59315	0.31	8.64382	2.59315	2.59315	-0.02
8.66048	2.59814	2.59814	0.28	8.66048	2.59814	2.59814	-0.04
8.67719	2.60316	2.60316	0.27	8.67719	2.60316	2.60316	-0.07
8.69383	2.60815	2.60815	0.25	8.69383	2.60815	2.60815	-0.07
8.71049	2.61315	2.61315	0.25	8.71049	2.61315	2.61315	-0.1
8.72719	2.61816	2.61816	0.24	8.72719	2.61816	2.61816	-0.13
8.74382	2.62315	2.62315	0.21	8.74382	2.62315	2.62315	-0.15
8.76049	2.62815	2.62815	0.2	8.76049	2.62815	2.62815	-0.18
8.77715	2.63315	2.63315	0.18	8.77715	2.63315	2.63315	-0.2
8.8105	2.64315	2.64315	0.16	8.8105	2.64315	2.64315	-0.22
8.82718	2.64815	2.64815	0.15	8.82718	2.64815	2.64815	-0.24
8.84382	2.65314	2.65314	0.15	8.84382	2.65314	2.65314	-0.26
8.86048	2.65815	2.65815	0.13	8.86048	2.65815	2.65815	-0.27
8.87715	2.66315	2.66315	0.11	8.87715	2.66315	2.66315	-0.31
8.89381	2.66814	2.66814	0.11	8.89381	2.66814	2.66814	-0.33
8.91048	2.67314	2.67314	0.1	8.91048	2.67314	2.67314	-0.35
8.92718	2.67815	2.67815	0.1	8.92718	2.67815	2.67815	-0.37
8.94384	2.68315	2.68315	0.08	8.94384	2.68315	2.68315	-0.38
8.96047	2.68814	2.68814	0.07	8.96047	2.68814	2.68814	-0.4
8.97715	2.69314	2.69314	0.05	8.97715	2.69314	2.69314	-0.42
8.99382	2.69815	2.69815	0.05	8.99382	2.69815	2.69815	-0.43
9.01049	2.70315	2.70315	0.05	9.01049	2.70315	2.70315	-0.45
9.02715	2.70815	2.70815	0.04	9.02715	2.70815	2.70815	-0.46
9.04382	2.71315	2.71315	0.03	9.04382	2.71315	2.71315	-0.48
9.06049	2.71815	2.71815	0.01	9.06049	2.71815	2.71815	-0.48
9.07719	2.72316	2.72316	0.02	9.07719	2.72316	2.72316	-0.5
9.09382	2.72815	2.72815	0.01	9.09382	2.72815	2.72815	-0.52
9.1105	2.73315	2.73315	0	9.1105	2.73315	2.73315	-0.54
9.12715	2.73814	2.73814	0	9.12715	2.73814	2.73814	-0.54
9.14381	2.74314	2.74314	0.01	9.14381	2.74314	2.74314	-0.54
9.1605	2.74815	2.74815	-0.01	9.1605	2.74815	2.74815	-0.55
9.17715	2.75314	2.75314	-0.01	9.17715	2.75314	2.75314	-0.57
9.21047	2.76314	2.76314	-0.02	9.21047	2.76314	2.76314	-0.61
9.22715	2.76815	2.76815	-0.04	9.22715	2.76815	2.76815	-0.62
9.24381	2.77314	2.77314	-0.05	9.24381	2.77314	2.77314	-0.64
9.26048	2.77814	2.77814	-0.06	9.26048	2.77814	2.77814	-0.66
9.27715	2.78315	2.78315	-0.06	9.27715	2.78315	2.78315	-0.67
9.29381	2.78814	2.78814	-0.06	9.29381	2.78814	2.78814	-0.68
9.31047	2.79314	2.79314	-0.07	9.31047	2.79314	2.79314	-0.7
9.32714	2.79814	2.79814	-0.07	9.32714	2.79814	2.79814	-0.73
9.34382	2.80315	2.80315	-0.08	9.34382	2.80315	2.80315	-0.73
9.36078	2.80824	2.80824	-0.08	9.36078	2.80824	2.80824	-0.73
9.37715	2.81314	2.81314	-0.09	9.37715	2.81314	2.81314	-0.75
9.39397	2.81819	2.81819	-0.09	9.39397	2.81819	2.81819	-0.76
9.41059	2.82318	2.82318	-0.08	9.41059	2.82318	2.82318	-0.76
9.43977	2.83193	2.83193	-0.09	9.43977	2.83193	2.83193	-0.78
9.4438	2.83314	2.83314	-0.1	9.4438	2.83314	2.83314	-0.8
9.47713	2.84314	2.84314	-0.1	9.47713	2.84314	2.84314	-0.82
9.49383	2.84815	2.84815	-0.11	9.49383	2.84815	2.84815	-0.83
9.51062	2.85319	2.85319	-0.12	9.51062	2.85319	2.85319	-0.84
9.52713	2.85814	2.85814	-0.11	9.52713	2.85814	2.85814	-0.84
9.5438	2.86314	2.86314	-0.11	9.5438	2.86314	2.86314	-0.86
9.56047	2.86814	2.86814	-0.12	9.56047	2.86814	2.86814	-0.88
9.5938	2.87814	2.87814	-0.13	9.5938	2.87814	2.87814	-0.89
9.61049	2.88315	2.88315	-0.13	9.61049	2.88315	2.88315	-0.89
9.62714	2.88814	2.88814	-0.14	9.62714	2.88814	2.88814	-0.91
9.6438	2.89314	2.89314	-0.14	9.6438	2.89314	2.89314	-0.93
9.66048	2.89814	2.89814	-0.16	9.66048	2.89814	2.89814	-0.93
9.67715	2.90314	2.90314	-0.16	9.67715	2.90314	2.90314	-0.93
9.69379	2.90814	2.90814	-0.15	9.69379	2.90814	2.90814	-0.93
9.71046	2.91314	2.91314	-0.15	9.71046	2.91314	2.91314	-0.93
9.74381	2.92314	2.92314	-0.15	9.74381	2.92314	2.92314	-0.95
9.76088	2.92826	2.92826	-0.16	9.76088	2.92826	2.92826	-0.99
9.77751	2.93325	2.93325	-0.16	9.77751	2.93325	2.93325	-1
9.79411	2.93823	2.93823	-0.17	9.79411	2.93823	2.93823	-1
9.81068	2.9432	2.9432	-0.18	9.81068	2.9432	2.9432	-1.01
9.82715	2.94815	2.94815	-0.2	9.82715	2.94815	2.94815	-1.02
9.84383	2.95315	2.95315	-0.18	9.84383	2.95315	2.95315	-1.03
9.86047	2.95814	2.95814	-0.19	9.86047	2.95814	2.95814	-1.05
9.87714	2.96314	2.96314	-0.19	9.87714	2.96314	2.96314	-1.04
9.89381	2.96814	2.96814	-0.18	9.89381	2.96814	2.96814	-1.04
9.91048	2.97314	2.97314	-0.18	9.91048	2.97314	2.97314	-1.05
9.92713	2.97814	2.97814	-0.19	9.92713	2.97814	2.97814	-1.07
9.94381	2.98314	2.98314	-0.19	9.94381	2.98314	2.98314	-1.07
9.96047	2.98814	2.98814	-0.2	9.96047	2.98814	2.98814	-1.07
9.97754	2.99326	2.99326	-0.2	9.97754	2.99326	2.99326	-1.09
9.99413	2.99824	2.99824	-0.21	9.99413	2.99824	2.99824	-1.1
10.0274	3.0082	3.0082	-0.21	10.0274	3.0082	3.0082	-1.11
10.0439	3.01318	3.01318	-0.2	10.0439	3.01318	3.01318	-1.12
10.0605	3.01814	3.01814	-0.21	10.0605	3.01814	3.01814	-1.12
10.0771	3.02314	3.02314	-0.21	10.0771	3.02314	3.02314	-1.13
10.0938	3.02814	3.02814	-0.22	10.0938	3.02814	3.02814	-1.14
10.1105	3.03314	3.03314	-0.21	10.1105	3.03314	3.03314	-1.14
10.1271	3.03814	3.03814	-0.21	10.1271	3.03814	3.03814	-1.15
10.1438	3.04314	3.04314	-0.22	10.1438	3.04314	3.04314	-1.16
10.1605	3.04814	3.04814	-0.21	10.1605	3.04814	3.04814	-1.16
10.1771	3.05314	3.05314	-0.22	10.1771	3.05314	3.05314	-1.16
10.1938	3.05814	3.05814	-0.23	10.1938	3.05814	3.05814	-1.17
10.2104	3.06313	3.06313	-0.23	10.2104	3.06313	3.06313	-1.16
10.2271	3.06814	3.06814	-0.23	10.2271	3.06814	3.06814	-1.15
10.2438	3.07314	3.07314	-0.23	10.2438	3.07314	3.07314	-1.18
10.2605	3.07813	3.07813	-0.24	10.2605	3.07813	3.07813	-1.17
10.2771	3.08314	3.08314	-0.25	10.2771	3.08314	3.08314	-1.19
10.2938	3.08815	3.08815	-0.26	10.2938	3.08815	3.08815	-1.2
10.3105	3.09314	3.09314	-0.26	10.3105	3.09314	3.09314	-1.21
10.3271	3.09814	3.09814	-0.25	10.3271	3.09814	3.09814	-1.22
10.3438	3.10314	3.10314	-0.25	10.3438	3.10314	3.10314	-1.22
10.3605	3.10814	3.10814	-0.26	10.3605	3.10814	3.10814	-1.23
10.3771	3.11314	3.11314	-0.26	10.3771	3.11314	3.11314	-1.23
10.3938	3.11814	3.11814	-0.25	10.3938	3.11814	3.11814	-1.23
10.4271	3.12813	3.12813	-0.27	10.4271	3.12813	3.12813	-1.25
10.4438	3.13314	3.13314	-0.28	10.4438	3.13314	3.13314	-1.25
10.4605	3.13814	3.13814	-0.28	10.4605	3.13814	3.13814	-1.26
10.4771	3.14314	3.14314	-0.29	10.4771	3.14314	3.14314	-1.27
10.4938	3.14814	3.14814	-0.29	10.4938	3.14814	3.14814	-1.27
10.5105	3.15314	3.15314	-0.28	10.5105	3.15314	3.15314	-1.26
10.5271	3.15814	3.15814	-0.29	10.5271	3.15814	3.15814	-1.26
10.5438	3.16315	3.16315	-0.29	10.5438	3.16315	3.16315	-1.26
10.5605	3.16814	3.16814	-0.29	10.5605	3.16814	3.16814	-1.26
10.5771	3.17314	3.17314	-0.3	10.5771	3.17314	3.17314	-1.27
10.5938	3.17813	3.17813	-0.29	10.5938	3.17813	3.17813	-1.29
10.6105	3.18314	3.18314	-0.3	10.6105	3.18314	3.18314	-1.29
10.6271	3.18814	3.18814	-0.31	10.6271	3.18814	3.18814	-1.29
10.6438	3.19314	3.19314	-0.31	10.6438	3.19314	3.19314	-1.31
10.6605	3.19814	3.19814	-0.31	10.6605	3.19814	3.19814	-1.32
10.6771	3.20314	3.20314	-0.32	10.6771	3.20314	3.20314	-1.32
10.6938	3.20815	3.20815	-0.32	10.6938	3.20815	3.20815	-1.32
10.7105	3.21314	3.21314	-0.32	10.7105	3.21314	3.21314	-1.34
10.7271	3.21814	3.21814	-0.33	10.7271	3.21814	3.21814	-1.33
10.7438	3.22314	3.22314	-0.33	10.7438	3.22314	3.22314	-1.33
10.7605	3.22814	3.22814	-0.34	10.7605	3.22814	3.22814	-1.33
10.7771	3.23313	3.23313	-0.32	10.7771	3.23313	3.23313	-1.33
10.7938	3.23813	3.23813	-0.32	10.7938	3.23813	3.23813	-1.33
10.8271	3.24814	3.24814	-0.34	10.8271	3.24814	3.24814	-1.34
10.8438	3.25313	3.25313	-0.35	10.8438	3.25313	3.25313	-1.33
10.8605	3.25814	3.25814	-0.35	10.8605	3.25814	3.25814	-1.33
10.8771	3.26313	3.26313	-0.36	10.8771	3.26313	3.26313	-1.35
10.8938	3.26813	3.26813	-0.36	10.8938	3.26813	3.26813	-1.35
10.9105	3.27313	3.27313	-0.35	10.9105	3.27313	3.27313	-1.36
10.9271	3.27814	3.27814	-0.36	10.9271	3.27814	3.27814	-1.36
10.9438	3.28313	3.28313	-0.37	10.9438	3.28313	3.28313	-1.35
10.9605	3.28814	3.28814	-0.37	10.9605	3.28814	3.28814	-1.35
10.9771	3.29314	3.29314	-0.37	10.9771	3.29314	3.29314	-1.35
10.9938	3.29813	3.29813	-0.36	10.9938	3.29813	3.29813	-1.35
11.0104	3.30313	3.30313	-0.37	11.0104	3.30313	3.30313	-1.37
11.0271	3.30813	3.30813	-0.38	11.0271	3.30813	3.30813	-1.37
11.0438	3.31314	3.31314	-0.4	11.0438	3.31314	3.31314	-1.39
11.0604	3.31813	3.31813	-0.39	11.0604	3.31813	3.31813	-1.38
11.0771	3.32314	3.32314	-0.4	11.0771	3.32314	3.32314	-1.4
11.0938	3.32815	3.32815	-0.41	11.0938	3.32815	3.32815	-1.4
11.1104	3.33313	3.33313	-0.42	11.1104	3.33313	3.33313	-1.41
11.1271	3.33813	3.33813	-0.43	11.1271	3.33813	3.33813	-1.41
11.1438	3.34313	3.34313	-0.43	11.1438	3.34313	3.34313	-1.41
11.1605	3.34813	3.34813	-0.42	11.1605	3.34813	3.34813	-1.41
11.1771	3.35313	3.35313	-0.43	11.1771	3.35313	3.35313	-1.41
11.1938	3.35814	3.35814	-0.42	11.1938	3.35814	3.35814	-1.4
11.2271	3.36813	3.36813	-0.44	11.2271	3.36813	3.36813	-1.41
11.2438	3.37314	3.37314	-0.43	11.2438	3.37314	3.37314	-1.41
11.2771	3.38314	3.38314	-0.45	11.2771	3.38314	3.38314	-1.42
11.2938	3.38814	3.38814	-0.45	11.2938	3.38814	3.38814	-1.43
11.3104	3.39314	3.39314	-0.44	11.3104	3.39314	3.39314	-1.43
11.3271	3.39814	3.39814	-0.44	11.3271	3.39814	3.39814	-1.43
11.3438	3.40313	3.40313	-0.45	11.3438	3.40313	3.40313	-1.43
11.3604	3.40813	3.40813	-0.46	11.3604	3.40813	3.40813	-1.43
11.3771	3.41313	3.41313	-0.46	11.3771	3.41313	3.41313	-1.44
11.3938	3.41814	3.41814	-0.46	11.3938	3.41814	3.41814	-1.44
11.4105	3.42314	3.42314	-0.47	11.4105	3.42314	3.42314	-1.45
11.4271	3.42813	3.42813	-0.46	11.4271	3.42813	3.42813	-1.45
11.4438	3.43314	3.43314	-0.47	11.4438	3.43314	3.43314	-1.44
11.4604	3.43813	3.43813	-0.47	11.4604	3.43813	3.43813	-1.44
11.4771	3.44313	3.44313	-0.47	11.4771	3.44313	3.44313	-1.45
11.4938	3.44813	3.44813	-0.48	11.4938	3.44813	3.44813	-1.45
11.5104	3.45313	3.45313	-0.49	11.5104	3.45313	3.45313	-1.47
11.5272	3.45815	3.45815	-0.5	11.5272	3.45815	3.45815	-1.47
11.5438	3.46314	3.46314	-0.51	11.5438	3.46314	3.46314	-1.47
11.5604	3.46813	3.46813	-0.51	11.5604	3.46813	3.46813	-1.48
11.5771	3.47314	3.47314	-0.52	11.5771	3.47314	3.47314	-1.48
11.5938	3.47813	3.47813	-0.52	11.5938	3.47813	3.47813	-1.48
11.6104	3.48313	3.48313	-0.52	11.6104	3.48313	3.48313	-1.48
11.6271	3.48813	3.48813	-0.51	11.6271	3.48813	3.48813	-1.47
11.6605	3.49814	3.49814	-0.53	11.6605	3.49814	3.49814	-1.48
11.6771	3.50313	3.50313	-0.53	11.6771	3.50313	3.50313	-1.48
11.6938	3.50813	3.50813	-0.52	11.6938	3.50813	3.50813	-1.49
11.7104	3.51313	3.51313	-0.53	11.7104	3.51313	3.51313	-1.48
11.7271	3.51813	3.51813	-0.55	11.7271	3.51813	3.51813	-1.49
11.7438	3.52314	3.52314	-0.55	11.7438	3.52314	3.52314	-1.49
11.7604	3.52813	3.52813	-0.55	11.7604	3.52813	3.52813	-1.5
11.7771	3.53314	3.53314	-0.54	11.7771	3.53314	3.53314	-1.51
11.8104	3.54313	3.54313	-0.57	11.8104	3.54313	3.54313	-1.51
11.8271	3.54813	3.54813	-0.57	11.8271	3.54813	3.54813	-1.5
11.8438	3.55313	3.55313	-0.56	11.8438	3.55313	3.55313	-1.51
11.8604	3.55813	3.55813	-0.57	11.8604	3.55813	3.55813	-1.5
11.8771	3.56314	3.56314	-0.58	11.8771	3.56314	3.56314	-1.5
11.8938	3.56813	3.56813	-0.58	11.8938	3.56813	3.56813	-1.51
11.9105	3.57313	3.57313	-0.59	11.9105	3.57313	3.57313	-1.51
11.9271	3.57813	3.57813	-0.6	11.9271	3.57813	3.57813	-1.53
11.9604	3.58813	3.58813	-0.61	11.9604	3.58813	3.58813	-1.52
11.9771	3.59313	3.59313	-0.61	11.9771	3.59313	3.59313	-1.52
11.9938	3.59814	3.59814	-0.61	11.9938	3.59814	3.59814	-1.51
12.0104	3.60313	3.60313	-0.6	12.0104	3.60313	3.60313	-1.51
12.0271	3.60813	3.60813	-0.61	12.0271	3.60813	3.60813	-1.52
12.0438	3.61313	3.61313	-0.61	12.0438	3.61313	3.61313	-1.53
12.0604	3.61813	3.61813	-0.62	12.0604	3.61813	3.61813	-1.53
12.0771	3.62313	3.62313	-0.63	12.0771	3.62313	3.62313	-1.53
12.0938	3.62813	3.62813	-0.63	12.0938	3.62813	3.62813	-1.55
12.1105	3.63314	3.63314	-0.63	12.1105	3.63314	3.63314	-1.54
12.1271	3.63814	3.63814	-0.62	12.1271	3.63814	3.63814	-1.54
12.1438	3.64313	3.64313	-0.63	12.1438	3.64313	3.64313	-1.53
12.1604	3.64813	3.64813	-0.62	12.1604	3.64813	3.64813	-1.53
12.1771	3.65313	3.65313	-0.62	12.1771	3.65313	3.65313	-1.54
12.1938	3.65813	3.65813	-0.64	12.1938	3.65813	3.65813	-1.55
12.2104	3.66313	3.66313	-0.65	12.2104	3.66313	3.66313	-1.54
12.2271	3.66814	3.66814	-0.64	12.2271	3.66814	3.66814	-1.55
12.2438	3.67313	3.67313	-0.63	12.2438	3.67313	3.67313	-1.55
12.2604	3.67813	3.67813	-0.64	12.2604	3.67813	3.67813	-1.55
12.2771	3.68313	3.68313	-0.65	12.2771	3.68313	3.68313	-1.56
12.2938	3.68813	3.68813	-0.64	12.2938	3.68813	3.68813	-1.56
12.3104	3.69313	3.69313	-0.66	12.3104	3.69313	3.69313	-1.56
12.3271	3.69813	3.69813	-0.67	12.3271	3.69813	3.69813	-1.55
12.3605	3.70814	3.70814	-0.66	12.3605	3.70814	3.70814	-1.56
12.3771	3.71313	3.71313	-0.67	12.3771	3.71313	3.71313	-1.56
12.3938	3.71813	3.71813	-0.67	12.3938	3.71813	3.71813	-1.57
12.4104	3.72313	3.72313	-0.68	12.4104	3.72313	3.72313	-1.57
12.4271	3.72813	3.72813	-0.69	12.4271	3.72813	3.72813	-1.58
12.4438	3.73313	3.73313	-0.69	12.4438	3.73313	3.73313	-1.58
12.4604	3.73814	3.73814	-0.68	12.4604	3.73814	3.73814	-1.58
12.4771	3.74313	3.74313	-0.7	12.4771	3.74313	3.74313	-1.57
12.4938	3.74813	3.74813	-0.7	12.4938	3.74813	3.74813	-1.57
12.5104	3.75313	3.75313	-0.7	12.5104	3.75313	3.75313	-1.58
12.5271	3.75813	3.75813	-0.7	12.5271	3.75813	3.75813	-1.57
12.5437	3.76313	3.76313	-0.7	12.5437	3.76313	3.76313	-1.57
12.5604	3.76813	3.76813	-0.7	12.5604	3.76813	3.76813	-1.58
12.5771	3.77313	3.77313	-0.7	12.5771	3.77313	3.77313	-1.58
12.5938	3.77813	3.77813	-0.72	12.5938	3.77813	3.77813	-1.6
12.6104	3.78313	3.78313	-0.72	12.6104	3.78313	3.78313	-1.6
12.6271	3.78814	3.78814	-0.72	12.6271	3.78814	3.78814	-1.61
12.6438	3.79312	3.79312	-0.73	12.6438	3.79312	3.79312	-1.6
12.6604	3.79812	3.79812	-0.74	12.6604	3.79812	3.79812	-1.6
12.6771	3.80313	3.80313	-0.74	12.6771	3.80313	3.80313	-1.6
12.6938	3.80813	3.80813	-0.75	12.6938	3.80813	3.80813	-1.6
12.7104	3.81312	3.81312	-0.75	12.7104	3.81312	3.81312	-1.6
12.7271	3.81813	3.81813	-0.76	12.7271	3.81813	3.81813	-1.61
12.7438	3.82313	3.82313	-0.76	12.7438	3.82313	3.82313	-1.61
12.7604	3.82813	3.82813	-0.77	12.7604	3.82813	3.82813	-1.62
12.7771	3.83312	3.83312	-0.77	12.7771	3.83312	3.83312	-1.61
12.7938	3.83813	3.83813	-0.77	12.7938	3.83813	3.83813	-1.61
12.8104	3.84313	3.84313	-0.77	12.8104	3.84313	3.84313	-1.62
12.8271	3.84813	3.84813	-0.77	12.8271	3.84813	3.84813	-1.62
12.8437	3.85312	3.85312	-0.79	12.8437	3.85312	3.85312	-1.61
12.8604	3.85812	3.85812	-0.8	12.8604	3.85812	3.85812	-1.62
12.8771	3.86313	3.86313	-0.8	12.8771	3.86313	3.86313	-1.62
12.8938	3.86814	3.86814	-0.79	12.8938	3.86814	3.86814	-1.61
12.9104	3.87313	3.87313	-0.78	12.9104	3.87313	3.87313	-1.6
12.9271	3.87813	3.87813	-0.79	12.9271	3.87813	3.87813	-1.6
12.9438	3.88313	3.88313	-0.78	12.9438	3.88313	3.88313	-1.62
12.9604	3.88813	3.88813	-0.79	12.9604	3.88813	3.88813	-1.62
12.9771	3.89312	3.89312	-0.79	12.9771	3.89312	3.89312	-1.63
12.9938	3.89813	3.89813	-0.8	12.9938	3.89813	3.89813	-1.64
13.0271	3.90813	3.90813	-0.8	13.0271	3.90813	3.90813	-1.62
13.0438	3.91314	3.91314	-0.8	13.0438	3.91314	3.91314	-1.62
13.0604	3.91812	3.91812	-0.81	13.0604	3.91812	3.91812	-1.62
13.0771	3.92312	3.92312	-0.81	13.0771	3.92312	3.92312	-1.62
13.0938	3.92813	3.92813	-0.81	13.0938	3.92813	3.92813	-1.62
13.1104	3.93313	3.93313	-0.81	13.1104	3.93313	3.93313	-1.61
13.1271	3.93813	3.93813	-0.82	13.1271	3.93813	3.93813	-1.63
13.1437	3.94312	3.94312	-0.82	13.1437	3.94312	3.94312	-1.63
13.1604	3.94813	3.94813	-0.82	13.1604	3.94813	3.94813	-1.63
13.1771	3.95313	3.95313	-0.83	13.1771	3.95313	3.95313	-1.64
13.1937	3.95812	3.95812	-0.84	13.1937	3.95812	3.95812	-1.64
13.2104	3.96312	3.96312	-0.83	13.2104	3.96312	3.96312	-1.65
13.2271	3.96813	3.96813	-0.83	13.2271	3.96813	3.96813	-1.66
13.2438	3.97313	3.97313	-0.83	13.2438	3.97313	3.97313	-1.65
13.2604	3.97812	3.97812	-0.84	13.2604	3.97812	3.97812	-1.65
13.2771	3.98312	3.98312	-0.84	13.2771	3.98312	3.98312	-1.64
13.2938	3.98814	3.98814	-0.85	13.2938	3.98814	3.98814	-1.64
13.3104	3.99312	3.99312	-0.84	13.3104	3.99312	3.99312	-1.65
13.3271	3.99812	3.99812	-0.85	13.3271	3.99812	3.99812	-1.64
13.3437	4.00312	4.00312	-0.85	13.3437	4.00312	4.00312	-1.65
13.3604	4.00813	4.00813	-0.85	13.3604	4.00813	4.00813	-1.65
13.3771	4.01312	4.01312	-0.86	13.3771	4.01312	4.01312	-1.65
13.3937	4.01812	4.01812	-0.86	13.3937	4.01812	4.01812	-1.67
13.4271	4.02812	4.02812	-0.88	13.4271	4.02812	4.02812	-1.66
13.4437	4.03312	4.03312	-0.87	13.4437	4.03312	4.03312	-1.67
13.4604	4.03813	4.03813	-0.87	13.4604	4.03813	4.03813	-1.68
13.4771	4.04313	4.04313	-0.88	13.4771	4.04313	4.04313	-1.67
13.4937	4.04812	4.04812	-0.87	13.4937	4.04812	4.04812	-1.66
13.5104	4.05312	4.05312	-0.88	13.5104	4.05312	4.05312	-1.67
13.5271	4.05812	4.05812	-0.87	13.5271	4.05812	4.05812	-1.68
13.5437	4.06313	4.06313	-0.88	13.5437	4.06313	4.06313	-1.66
13.5604	4.06812	4.06812	-0.88	13.5604	4.06812	4.06812	-1.67
13.5771	4.07312	4.07312	-0.88	13.5771	4.07312	4.07312	-1.67
13.5938	4.07813	4.07813	-0.89	13.5938	4.07813	4.07813	-1.66
13.6104	4.08312	4.08312	-0.89	13.6104	4.08312	4.08312	-1.67
13.6271	4.08812	4.08812	-0.89	13.6271	4.08812	4.08812	-1.67
13.6437	4.09312	4.09312	-0.89	13.6437	4.09312	4.09312	-1.66
13.6604	4.09812	4.09812	-0.9	13.6604	4.09812	4.09812	-1.67
13.6771	4.10312	4.10312	-0.89	13.6771	4.10312	4.10312	-1.68
13.6938	4.10813	4.10813	-0.9	13.6938	4.10813	4.10813	-1.69
13.7104	4.11313	4.11313	-0.91	13.7104	4.11313	4.11313	-1.69
13.7271	4.11812	4.11812	-0.91	13.7271	4.11812	4.11812	-1.69
13.7437	4.12312	4.12312	-0.91	13.7437	4.12312	4.12312	-1.69
13.7604	4.12812	4.12812	-0.91	13.7604	4.12812	4.12812	-1.69
13.7771	4.13312	4.13312	-0.91	13.7771	4.13312	4.13312	-1.68
13.7937	4.13813	4.13813	-0.91	13.7937	4.13813	4.13813	-1.68
13.8271	4.14812	4.14812	-0.91	13.8271	4.14812	4.14812	-1.68
13.8437	4.15312	4.15312	-0.91	13.8437	4.15312	4.15312	-1.66
13.8604	4.15812	4.15812	-0.91	13.8604	4.15812	4.15812	-1.67
13.8771	4.16312	4.16312	-0.91	13.8771	4.16312	4.16312	-1.67
13.8937	4.16812	4.16812	-0.91	13.8937	4.16812	4.16812	-1.68
13.9104	4.17312	4.17312	-0.91	13.9104	4.17312	4.17312	-1.68
13.9271	4.17813	4.17813	-0.91	13.9271	4.17813	4.17813	-1.68
13.9437	4.18312	4.18312	-0.92	13.9437	4.18312	4.18312	-1.67
13.9604	4.18813	4.18813	-0.92	13.9604	4.18813	4.18813	-1.67
13.9771	4.19313	4.19313	-0.92	13.9771	4.19313	4.19313	-1.67
13.9938	4.19813	4.19813	-0.92	13.9938	4.19813	4.19813	-1.67
14.0104	4.20312	4.20312	-0.92	14.0104	4.20312	4.20312	-1.67
14.0271	4.20812	4.20812	-0.93	14.0271	4.20812	4.20812	-1.68
14.0438	4.21313	4.21313	-0.94	14.0438	4.21313	4.21313	-1.69
14.0604	4.21812	4.21812	-0.93	14.0604	4.21812	4.21812	-1.68
14.0771	4.22312	4.22312	-0.93	14.0771	4.22312	4.22312	-1.67
14.0938	4.22814	4.22814	-0.93	14.0938	4.22814	4.22814	-1.67
14.1104	4.23312	4.23312	-0.93	14.1104	4.23312	4.23312	-1.67
14.1271	4.23812	4.23812	-0.93	14.1271	4.23812	4.23812	-1.67
14.1437	4.24312	4.24312	-0.92	14.1437	4.24312	4.24312	-1.66
14.1604	4.24812	4.24812	-0.92	14.1604	4.24812	4.24812	-1.66
14.1771	4.25312	4.25312	-0.91	14.1771	4.25312	4.25312	-1.66
14.1937	4.25812	4.25812	-0.92	14.1937	4.25812	4.25812	-1.67
14.2104	4.26313	4.26313	-0.92	14.2104	4.26313	4.26313	-1.67
14.2271	4.26812	4.26812	-0.92	14.2271	4.26812	4.26812	-1.66
14.2437	4.27312	4.27312	-0.93	14.2437	4.27312	4.27312	-1.67
14.2604	4.27812	4.27812	-0.93	14.2604	4.27812	4.27812	-1.66
14.2771	4.28312	4.28312	-0.92	14.2771	4.28312	4.28312	-1.65
14.2937	4.28812	4.28812	-0.93	14.2937	4.28812	4.28812	-1.65
14.3104	4.29312	4.29312	-0.93	14.3104	4.29312	4.29312	-1.66
14.3271	4.29812	4.29812	-0.92	14.3271	4.29812	4.29812	-1.66
14.3437	4.30312	4.30312	-0.92	14.3437	4.30312	4.30312	-1.65
14.3604	4.30813	4.30813	-0.93	14.3604	4.30813	4.30813	-1.65
14.3771	4.31312	4.31312	-0.92	14.3771	4.31312	4.31312	-1.66
14.3937	4.31812	4.31812	-0.93	14.3937	4.31812	4.31812	-1.66
14.4104	4.32312	4.32312	-0.93	14.4104	4.32312	4.32312	-1.66
14.4271	4.32812	4.32812	-0.93	14.4271	4.32812	4.32812	-1.67
14.4437	4.33312	4.33312	-0.93	14.4437	4.33312	4.33312	-1.68
14.4604	4.33812	4.33812	-0.94	14.4604	4.33812	4.33812	-1.68
14.4937	4.34812	4.34812	-0.96	14.4937	4.34812	4.34812	-1.68
14.5104	4.35312	4.35312	-0.95	14.5104	4.35312	4.35312	-1.67
14.5275	4.35825	4.35825	-0.95	14.5275	4.35825	4.35825	-1.67
14.5437	4.36311	4.36311	-0.95	14.5437	4.36311	4.36311	-1.66
14.5604	4.36812	4.36812	-0.94	14.5604	4.36812	4.36812	-1.67
14.5771	4.37312	4.37312	-0.94	14.5771	4.37312	4.37312	-1.65
14.5939	4.37817	4.37817	-0.93	14.5939	4.37817	4.37817	-1.65
14.6104	4.38313	4.38313	-0.93	14.6104	4.38313	4.38313	-1.65
14.6275	4.38825	4.38825	-0.94	14.6275	4.38825	4.38825	-1.66
14.6441	4.39323	4.39323	-0.95	14.6441	4.39323	4.39323	-1.65
14.661	4.3983	4.3983	-0.94	14.661	4.3983	4.3983	-1.66
14.6773	4.40319	4.40319	-0.94	14.6773	4.40319	4.40319	-1.65
14.6937	4.40812	4.40812	-0.94	14.6937	4.40812	4.40812	-1.65
14.7104	4.41312	4.41312	-0.95	14.7104	4.41312	4.41312	-1.65
14.7283	4.4185	4.4185	-0.95	14.7283	4.4185	4.4185	-1.64
14.7604	4.42812	4.42812	-0.95	14.7604	4.42812	4.42812	-1.65
14.777	4.43312	4.43312	-0.95	14.777	4.43312	4.43312	-1.65
14.7937	4.43811	4.43811	-0.95	14.7937	4.43811	4.43811	-1.64
14.8104	4.44312	4.44312	-0.94	14.8104	4.44312	4.44312	-1.64
14.8271	4.44812	4.44812	-0.95	14.8271	4.44812	4.44812	-1.63
14.8441	4.45324	4.45324	-0.95	14.8441	4.45324	4.45324	-1.63
14.8612	4.45835	4.45835	-0.95	14.8612	4.45835	4.45835	-1.65
14.8773	4.4632	4.4632	-0.95	14.8773	4.4632	4.4632	-1.64
14.9105	4.47316	4.47316	-0.96	14.9105	4.47316	4.47316	-1.66
14.927	4.47811	4.47811	-0.95	14.927	4.47811	4.47811	-1.64
14.9437	4.48312	4.48312	-0.95	14.9437	4.48312	4.48312	-1.64
14.9604	4.48812	4.48812	-0.94	14.9604	4.48812	4.48812	-1.63
14.9771	4.49312	4.49312	-0.94	14.9771	4.49312	4.49312	-1.63
14.9937	4.49812	4.49812	-0.93	14.9937	4.49812	4.49812	-1.62
15.0104	4.50311	4.50311	-0.93	15.0104	4.50311	4.50311	-1.62
15.0437	4.51311	4.51311	-0.94	15.0437	4.51311	4.51311	-1.62
15.0604	4.51812	4.51812	-0.93	15.0604	4.51812	4.51812	-1.61
15.0771	4.52312	4.52312	-0.93	15.0771	4.52312	4.52312	-1.63
15.0937	4.52811	4.52811	-0.94	15.0937	4.52811	4.52811	-1.62
15.1104	4.53311	4.53311	-0.94	15.1104	4.53311	4.53311	-1.62
15.1271	4.53812	4.53812	-0.92	15.1271	4.53812	4.53812	-1.62
15.1437	4.54311	4.54311	-0.92	15.1437	4.54311	4.54311	-1.62
15.1604	4.54812	4.54812	-0.93	15.1604	4.54812	4.54812	-1.6
15.177	4.55312	4.55312	-0.91	15.177	4.55312	4.55312	-1.59
15.1937	4.55811	4.55811	-0.91	15.1937	4.55811	4.55811	-1.58
15.2104	4.56312	4.56312	-0.91	15.2104	4.56312	4.56312	-1.58
15.2271	4.56811	4.56811	-0.9	15.2271	4.56811	4.56811	-1.6
15.2437	4.57312	4.57312	-0.9	15.2437	4.57312	4.57312	-1.59
15.2604	4.57812	4.57812	-0.9	15.2604	4.57812	4.57812	-1.58
15.277	4.58311	4.58311	-0.9	15.277	4.58311	4.58311	-1.58
15.2937	4.58812	4.58812	-0.89	15.2937	4.58812	4.58812	-1.57
15.3104	4.59313	4.59313	-0.89	15.3104	4.59313	4.59313	-1.56
15.327	4.59811	4.59811	-0.88	15.327	4.59811	4.59811	-1.55
15.3437	4.60312	4.60312	-0.85	15.3437	4.60312	4.60312	-1.55
15.3604	4.60811	4.60811	-0.86	15.3604	4.60811	4.60811	-1.53
15.3771	4.61312	4.61312	-0.85	15.3771	4.61312	4.61312	-1.52
15.3937	4.61812	4.61812	-0.85	15.3937	4.61812	4.61812	-1.52
15.4104	4.62312	4.62312	-0.85	15.4104	4.62312	4.62312	-1.5
15.4437	4.63312	4.63312	-0.81	15.4437	4.63312	4.63312	-1.45
15.4604	4.63811	4.63811	-0.78	15.4604	4.63811	4.63811	-1.44
15.477	4.64311	4.64311	-0.76	15.477	4.64311	4.64311	-1.43
15.4937	4.64811	4.64811	-0.74	15.4937	4.64811	4.64811	-1.4
15.5104	4.65312	4.65312	-0.72	15.5104	4.65312	4.65312	-1.38
15.5271	4.65812	4.65812	-0.69	15.5271	4.65812	4.65812	-1.35
15.5437	4.66311	4.66311	-0.66	15.5437	4.66311	4.66311	-1.33
15.5604	4.66811	4.66811	-0.63	15.5604	4.66811	4.66811	-1.29
15.5771	4.67312	4.67312	-0.58	15.5771	4.67312	4.67312	-1.24
15.6104	4.68311	4.68311	-0.48	15.6104	4.68311	4.68311	-1.13
15.6271	4.68812	4.68812	-0.43	15.6271	4.68812	4.68812	-1.06
15.6437	4.69311	4.69311	-0.38	15.6437	4.69311	4.69311	-1.01
15.6604	4.69812	4.69812	-0.41	15.6604	4.69812	4.69812	-1.04
15.677	4.70311	4.70311	-0.59	15.677	4.70311	4.70311	-1.19
15.6937	4.70811	4.70811	-0.89	15.6937	4.70811	4.70811	-1.46
15.7104	4.71311	4.71311	-1.11	15.7104	4.71311	4.71311	-1.68
15.7271	4.71812	4.71812	-1.24	15.7271	4.71812	4.71812	-1.79
15.7437	4.72311	4.72311	-1.29	15.7437	4.72311	4.72311	-1.85
15.7604	4.72812	4.72812	-1.34	15.7604	4.72812	4.72812	-1.88
15.777	4.73311	4.73311	-1.36	15.777	4.73311	4.73311	-1.89
15.7937	4.73811	4.73811	-1.37	15.7937	4.73811	4.73811	-1.89
15.8104	4.74311	4.74311	-1.38	15.8104	4.74311	4.74311	-1.88
15.827	4.74811	4.74811	-1.39	15.827	4.74811	4.74811	-1.9
15.8437	4.75311	4.75311	-1.4	15.8437	4.75311	4.75311	-1.91
15.8604	4.75813	4.75813	-1.39	15.8604	4.75813	4.75813	-1.89
15.877	4.76311	4.76311	-1.4	15.877	4.76311	4.76311	-1.88
15.8937	4.76811	4.76811	-1.41	15.8937	4.76811	4.76811	-1.89
15.9104	4.77311	4.77311	-1.41	15.9104	4.77311	4.77311	-1.9
15.927	4.77811	4.77811	-1.41	15.927	4.77811	4.77811	-1.91
15.9437	4.78311	4.78311	-1.41	15.9437	4.78311	4.78311	-1.91
15.9604	4.78811	4.78811	-1.41	15.9604	4.78811	4.78811	-1.9
15.9937	4.79811	4.79811	-1.42	15.9937	4.79811	4.79811	-1.9
16.0104	4.80311	4.80311	-1.42	16.0104	4.80311	4.80311	-1.91
16.027	4.80811	4.80811	-1.41	16.027	4.80811	4.80811	-1.9
16.0437	4.81311	4.81311	-1.42	16.0437	4.81311	4.81311	-1.91
16.0604	4.81811	4.81811	-1.42	16.0604	4.81811	4.81811	-1.91
16.077	4.82311	4.82311	-1.41	16.077	4.82311	4.82311	-1.9
16.0937	4.82812	4.82812	-1.43	16.0937	4.82812	4.82812	-1.91
16.1104	4.83311	4.83311	-1.43	16.1104	4.83311	4.83311	-1.91
16.127	4.83811	4.83811	-1.42	16.127	4.83811	4.83811	-1.91
16.1437	4.84311	4.84311	-1.41	16.1437	4.84311	4.84311	-1.9
16.1604	4.84811	4.84811	-1.41	16.1604	4.84811	4.84811	-1.92
16.177	4.85311	4.85311	-1.42	16.177	4.85311	4.85311	-1.92
16.1937	4.85811	4.85811	-1.41	16.1937	4.85811	4.85811	-1.91
16.2104	4.86311	4.86311	-1.41	16.2104	4.86311	4.86311	-1.93
16.227	4.86811	4.86811	-1.42	16.227	4.86811	4.86811	-1.92
16.2437	4.87311	4.87311	-1.43	16.2437	4.87311	4.87311	-1.92
16.2604	4.87813	4.87813	-1.42	16.2604	4.87813	4.87813	-1.91
16.277	4.88311	4.88311	-1.42	16.277	4.88311	4.88311	-1.91
16.2937	4.88811	4.88811	-1.42	16.2937	4.88811	4.88811	-1.91
16.3104	4.89311	4.89311	-1.41	16.3104	4.89311	4.89311	-1.9
16.327	4.89811	4.89811	-1.41	16.327	4.89811	4.89811	-1.91
16.3437	4.90311	4.90311	-1.41	16.3437	4.90311	4.90311	-1.91
16.3604	4.90811	4.90811	-1.41	16.3604	4.90811	4.90811	-1.91
16.3937	4.91811	4.91811	-1.42	16.3937	4.91811	4.91811	-1.9
16.4104	4.92311	4.92311	-1.41	16.4104	4.92311	4.92311	-1.91
16.427	4.92811	4.92811	-1.39	16.427	4.92811	4.92811	-1.91
16.4437	4.93311	4.93311	-1.4	16.4437	4.93311	4.93311	-1.92
16.4604	4.93811	4.93811	-1.4	16.4604	4.93811	4.93811	-1.91
16.477	4.94311	4.94311	-1.41	16.477	4.94311	4.94311	-1.91
16.4937	4.94811	4.94811	-1.4	16.4937	4.94811	4.94811	-1.91
16.5104	4.95312	4.95312	-1.4	16.5104	4.95312	4.95312	-1.91
16.527	4.95811	4.95811	-1.4	16.527	4.95811	4.95811	-1.93
16.5437	4.96311	4.96311	-1.4	16.5437	4.96311	4.96311	-1.92
16.5604	4.96812	4.96812	-1.41	16.5604	4.96812	4.96812	-1.92
16.577	4.97311	4.97311	-1.41	16.577	4.97311	4.97311	-1.91
16.5937	4.97811	4.97811	-1.4	16.5937	4.97811	4.97811	-1.91
16.6104	4.98311	4.98311	-1.41	16.6104	4.98311	4.98311	-1.93
16.627	4.98811	4.98811	-1.41	16.627	4.98811	4.98811	-1.93
16.6437	4.99311	4.99311	-1.4	16.6437	4.99311	4.99311	-1.92
16.6604	4.99812	4.99812	-1.41	16.6604	4.99812	4.99812	-1.91
16.677	5.00311	5.00311	-1.41	16.677	5.00311	5.00311	-1.9
16.6937	5.00811	5.00811	-1.4	16.6937	5.00811	5.00811	-1.91
16.7104	5.01311	5.01311	-1.41	16.7104	5.01311	5.01311	-1.9
16.727	5.01812	5.01812	-1.4	16.727	5.01812	5.01812	-1.92
16.7437	5.02311	5.02311	-1.41	16.7437	5.02311	5.02311	-1.92
16.7604	5.02811	5.02811	-1.4	16.7604	5.02811	5.02811	-1.93
16.777	5.03311	5.03311	-1.42	16.777	5.03311	5.03311	-1.93
16.7937	5.03811	5.03811	-1.42	16.7937	5.03811	5.03811	-1.93
16.8104	5.04311	5.04311	-1.42	16.8104	5.04311	5.04311	-1.93
16.827	5.0481	5.0481	-1.41	16.827	5.0481	5.0481	-1.93
16.8437	5.05311	5.05311	-1.41	16.8437	5.05311	5.05311	-1.92
16.8604	5.05811	5.05811	-1.42	16.8604	5.05811	5.05811	-1.92
16.877	5.06311	5.06311	-1.41	16.877	5.06311	5.06311	-1.94
16.8937	5.06811	5.06811	-1.41	16.8937	5.06811	5.06811	-1.93
16.9104	5.07312	5.07312	-1.41	16.9104	5.07312	5.07312	-1.92
16.927	5.0781	5.0781	-1.4	16.927	5.0781	5.0781	-1.93
16.9437	5.08311	5.08311	-1.39	16.9437	5.08311	5.08311	-1.93
16.9604	5.08811	5.08811	-1.4	16.9604	5.08811	5.08811	-1.93
16.977	5.09311	5.09311	-1.4	16.977	5.09311	5.09311	-1.92
16.9937	5.09811	5.09811	-1.4	16.9937	5.09811	5.09811	-1.92
17.0104	5.10312	5.10312	-1.41	17.0104	5.10312	5.10312	-1.93
17.027	5.1081	5.1081	-1.41	17.027	5.1081	5.1081	-1.93
17.0437	5.11311	5.11311	-1.4	17.0437	5.11311	5.11311	-1.92
17.0604	5.11811	5.11811	-1.39	17.0604	5.11811	5.11811	-1.91
17.077	5.1231	5.1231	-1.4	17.077	5.1231	5.1231	-1.91
17.0937	5.12811	5.12811	-1.41	17.0937	5.12811	5.12811	-1.92
17.1104	5.13311	5.13311	-1.41	17.1104	5.13311	5.13311	-1.93
17.127	5.1381	5.1381	-1.4	17.127	5.1381	5.1381	-1.93
17.1437	5.14311	5.14311	-1.41	17.1437	5.14311	5.14311	-1.93
17.1603	5.1481	5.1481	-1.4	17.1603	5.1481	5.1481	-1.93
17.177	5.15311	5.15311	-1.41	17.177	5.15311	5.15311	-1.93
17.1937	5.15811	5.15811	-1.41	17.1937	5.15811	5.15811	-1.91
17.2104	5.16311	5.16311	-1.41	17.2104	5.16311	5.16311	-1.92
17.227	5.16811	5.16811	-1.42	17.227	5.16811	5.16811	-1.92
17.2437	5.1731	5.1731	-1.41	17.2437	5.1731	5.1731	-1.93
17.2604	5.17811	5.17811	-1.4	17.2604	5.17811	5.17811	-1.94
17.277	5.18311	5.18311	-1.4	17.277	5.18311	5.18311	-1.95
17.3103	5.1931	5.1931	-1.4	17.3103	5.1931	5.1931	-1.94
17.327	5.19811	5.19811	-1.41	17.327	5.19811	5.19811	-1.93
17.3437	5.20311	5.20311	-1.41	17.3437	5.20311	5.20311	-1.93
17.3603	5.2081	5.2081	-1.41	17.3603	5.2081	5.2081	-1.93
17.377	5.21311	5.21311	-1.4	17.377	5.21311	5.21311	-1.93
17.3937	5.2181	5.2181	-1.4	17.3937	5.2181	5.2181	-1.93
17.4104	5.2231	5.2231	-1.4	17.4104	5.2231	5.2231	-1.94
17.427	5.22811	5.22811	-1.4	17.427	5.22811	5.22811	-1.95
17.4437	5.23311	5.23311	-1.39	17.4437	5.23311	5.23311	-1.94
17.4604	5.23811	5.23811	-1.39	17.4604	5.23811	5.23811	-1.94
17.477	5.24311	5.24311	-1.4	17.477	5.24311	5.24311	-1.93
17.4937	5.2481	5.2481	-1.39	17.4937	5.2481	5.2481	-1.93
17.5103	5.2531	5.2531	-1.39	17.5103	5.2531	5.2531	-1.93
17.527	5.2581	5.2581	-1.4	17.527	5.2581	5.2581	-1.93
17.5437	5.2631	5.2631	-1.4	17.5437	5.2631	5.2631	-1.92
17.5604	5.26811	5.26811	-1.4	17.5604	5.26811	5.26811	-1.93
17.5771	5.27312	5.27312	-1.39	17.5771	5.27312	5.27312	-1.93
17.5937	5.2781	5.2781	-1.4	17.5937	5.2781	5.2781	-1.92
17.6103	5.2831	5.2831	-1.39	17.6103	5.2831	5.2831	-1.93
17.627	5.28811	5.28811	-1.4	17.627	5.28811	5.28811	-1.93
17.6437	5.2931	5.2931	-1.39	17.6437	5.2931	5.2931	-1.94
17.6604	5.2981	5.2981	-1.39	17.6604	5.2981	5.2981	-1.93
17.677	5.30311	5.30311	-1.39	17.677	5.30311	5.30311	-1.93
17.7103	5.3131	5.3131	-1.4	17.7103	5.3131	5.3131	-1.94
17.727	5.3181	5.3181	-1.41	17.727	5.3181	5.3181	-1.93
17.7437	5.3231	5.3231	-1.4	17.7437	5.3231	5.3231	-1.93
17.7603	5.3281	5.3281	-1.41	17.7603	5.3281	5.3281	-1.93
17.777	5.33311	5.33311	-1.41	17.777	5.33311	5.33311	-1.93
17.7937	5.33811	5.33811	-1.41	17.7937	5.33811	5.33811	-1.92
17.8103	5.3431	5.3431	-1.39	17.8103	5.3431	5.3431	-1.93
17.827	5.34811	5.34811	-1.41	17.827	5.34811	5.34811	-1.94
17.8437	5.35311	5.35311	-1.4	17.8437	5.35311	5.35311	-1.94
17.8603	5.3581	5.3581	-1.4	17.8603	5.3581	5.3581	-1.94
17.877	5.3631	5.3631	-1.4	17.877	5.3631	5.3631	-1.95
17.8937	5.36811	5.36811	-1.39	17.8937	5.36811	5.36811	-1.93
17.9104	5.37311	5.37311	-1.4	17.9104	5.37311	5.37311	-1.92
17.927	5.3781	5.3781	-1.39	17.927	5.3781	5.3781	-1.93
17.9437	5.38311	5.38311	-1.39	17.9437	5.38311	5.38311	-1.94
17.9603	5.3881	5.3881	-1.39	17.9603	5.3881	5.3881	-1.94
17.977	5.39311	5.39311	-1.38	17.977	5.39311	5.39311	-1.93
17.9937	5.3981	5.3981	-1.39	17.9937	5.3981	5.3981	-1.94
18.0103	5.40311	5.40311	-1.38	18.0103	5.40311	5.40311	-1.94
18.027	5.4081	5.4081	-1.37	18.027	5.4081	5.4081	-1.94
18.0437	5.4131	5.4131	-1.37	18.0437	5.4131	5.4131	-1.94
18.0603	5.4181	5.4181	-1.38	18.0603	5.4181	5.4181	-1.93
18.077	5.4231	5.4231	-1.38	18.077	5.4231	5.4231	-1.94
18.1103	5.4331	5.4331	-1.38	18.1103	5.4331	5.4331	-1.92
18.127	5.43811	5.43811	-1.38	18.127	5.43811	5.43811	-1.93
18.1437	5.4431	5.4431	-1.38	18.1437	5.4431	5.4431	-1.93
18.1603	5.4481	5.4481	-1.38	18.1603	5.4481	5.4481	-1.93
18.177	5.4531	5.4531	-1.38	18.177	5.4531	5.4531	-1.94
18.1937	5.4581	5.4581	-1.38	18.1937	5.4581	5.4581	-1.93
18.2103	5.4631	5.4631	-1.37	18.2103	5.4631	5.4631	-1.92
18.227	5.4681	5.4681	-1.38	18.227	5.4681	5.4681	-1.92
18.2603	5.4781	5.4781	-1.37	18.2603	5.4781	5.4781	-1.92
18.277	5.4831	5.4831	-1.37	18.277	5.4831	5.4831	-1.91
18.2937	5.4881	5.4881	-1.37	18.2937	5.4881	5.4881	-1.92
18.3103	5.4931	5.4931	-1.37	18.3103	5.4931	5.4931	-1.92
18.327	5.4981	5.4981	-1.36	18.327	5.4981	5.4981	-1.92
18.3437	5.50311	5.50311	-1.37	18.3437	5.50311	5.50311	-1.93
18.3604	5.50811	5.50811	-1.37	18.3604	5.50811	5.50811	-1.92
18.377	5.5131	5.5131	-1.36	18.377	5.5131	5.5131	-1.92
18.3937	5.51811	5.51811	-1.36	18.3937	5.51811	5.51811	-1.93
18.4103	5.5231	5.5231	-1.36	18.4103	5.5231	5.5231	-1.92
18.427	5.5281	5.5281	-1.36	18.427	5.5281	5.5281	-1.93
18.4437	5.5331	5.5331	-1.35	18.4437	5.5331	5.5331	-1.94
18.477	5.54311	5.54311	-1.35	18.477	5.54311	5.54311	-1.93
18.4936	5.54809	5.54809	-1.35	18.4936	5.54809	5.54809	-1.93
18.5103	5.55311	5.55311	-1.35	18.5103	5.55311	5.55311	-1.94
18.527	5.5581	5.5581	-1.36	18.527	5.5581	5.5581	-1.93
18.5437	5.5631	5.5631	-1.34	18.5437	5.5631	5.5631	-1.93
18.5603	5.5681	5.5681	-1.34	18.5603	5.5681	5.5681	-1.95
18.577	5.5731	5.5731	-1.35	18.577	5.5731	5.5731	-1.95
18.5937	5.57811	5.57811	-1.36	18.5937	5.57811	5.57811	-1.94
18.6103	5.5831	5.5831	-1.35	18.6103	5.5831	5.5831	-1.94
18.627	5.5881	5.5881	-1.35	18.627	5.5881	5.5881	-1.93
18.6437	5.5931	5.5931	-1.36	18.6437	5.5931	5.5931	-1.93
18.6603	5.5981	5.5981	-1.36	18.6603	5.5981	5.5981	-1.94
18.677	5.6031	5.6031	-1.35	18.677	5.6031	5.6031	-1.95
18.6937	5.6081	5.6081	-1.35	18.6937	5.6081	5.6081	-1.95
18.7103	5.61309	5.61309	-1.34	18.7103	5.61309	5.61309	-1.95
18.727	5.61811	5.61811	-1.34	18.727	5.61811	5.61811	-1.94
18.7437	5.6231	5.6231	-1.35	18.7437	5.6231	5.6231	-1.95
18.7603	5.6281	5.6281	-1.36	18.7603	5.6281	5.6281	-1.94
18.777	5.6331	5.6331	-1.36	18.777	5.6331	5.6331	-1.95
18.7937	5.6381	5.6381	-1.35	18.7937	5.6381	5.6381	-1.95
18.8104	5.64311	5.64311	-1.34	18.8104	5.64311	5.64311	-1.94
18.827	5.6481	5.6481	-1.34	18.827	5.6481	5.6481	-1.95
18.8437	5.65311	5.65311	-1.35	18.8437	5.65311	5.65311	-1.94
18.8603	5.65809	5.65809	-1.34	18.8603	5.65809	5.65809	-1.95
18.877	5.6631	5.6631	-1.34	18.877	5.6631	5.6631	-1.95
18.8937	5.6681	5.6681	-1.35	18.8937	5.6681	5.6681	-1.95
18.9103	5.6731	5.6731	-1.34	18.9103	5.6731	5.6731	-1.95
18.927	5.6781	5.6781	-1.34	18.927	5.6781	5.6781	-1.96
18.9437	5.6831	5.6831	-1.35	18.9437	5.6831	5.6831	-1.97
18.977	5.6931	5.6931	-1.35	18.977	5.6931	5.6931	-1.97
18.9936	5.6981	5.6981	-1.34	18.9936	5.6981	5.6981	-1.97
19.0103	5.7031	5.7031	-1.34	19.0103	5.7031	5.7031	-1.97
19.027	5.7081	5.7081	-1.34	19.027	5.7081	5.7081	-1.96
19.0437	5.7131	5.7131	-1.34	19.0437	5.7131	5.7131	-1.96
19.0603	5.71809	5.71809	-1.35	19.0603	5.71809	5.71809	-1.95
19.077	5.7231	5.7231	-1.34	19.077	5.7231	5.7231	-1.95
19.0937	5.7281	5.7281	-1.34	19.0937	5.7281	5.7281	-1.96
19.1103	5.7331	5.7331	-1.35	19.1103	5.7331	5.7331	-1.97
19.127	5.7381	5.7381	-1.34	19.127	5.7381	5.7381	-1.96
19.1437	5.7431	5.7431	-1.36	19.1437	5.7431	5.7431	-1.96
19.1603	5.7481	5.7481	-1.35	19.1603	5.7481	5.7481	-1.96
19.177	5.7531	5.7531	-1.35	19.177	5.7531	5.7531	-1.97
19.1937	5.7581	5.7581	-1.36	19.1937	5.7581	5.7581	-1.98
19.2103	5.7631	5.7631	-1.36	19.2103	5.7631	5.7631	-1.96
19.227	5.7681	5.7681	-1.35	19.227	5.7681	5.7681	-1.96
19.2437	5.77311	5.77311	-1.35	19.2437	5.77311	5.77311	-1.98
19.2603	5.7781	5.7781	-1.36	19.2603	5.7781	5.7781	-1.98
19.277	5.7831	5.7831	-1.36	19.277	5.7831	5.7831	-1.98
19.2937	5.7881	5.7881	-1.35	19.2937	5.7881	5.7881	-1.97
19.3103	5.7931	5.7931	-1.36	19.3103	5.7931	5.7931	-1.97
19.327	5.79809	5.79809	-1.35	19.327	5.79809	5.79809	-1.97
19.3437	5.8031	5.8031	-1.35	19.3437	5.8031	5.8031	-1.97
19.377	5.8131	5.8131	-1.36	19.377	5.8131	5.8131	-1.97
19.3936	5.81809	5.81809	-1.36	19.3936	5.81809	5.81809	-1.97
19.4103	5.82309	5.82309	-1.35	19.4103	5.82309	5.82309	-1.96
19.427	5.82809	5.82809	-1.36	19.427	5.82809	5.82809	-1.97
19.4437	5.8331	5.8331	-1.35	19.4437	5.8331	5.8331	-1.97
19.4603	5.83809	5.83809	-1.34	19.4603	5.83809	5.83809	-1.97
19.477	5.84309	5.84309	-1.35	19.477	5.84309	5.84309	-1.97
19.4937	5.8481	5.8481	-1.35	19.4937	5.8481	5.8481	-1.96
19.5103	5.85311	5.85311	-1.35	19.5103	5.85311	5.85311	-1.97
19.527	5.85809	5.85809	-1.35	19.527	5.85809	5.85809	-1.97
19.5437	5.8631	5.8631	-1.35	19.5437	5.8631	5.8631	-1.98
19.5603	5.8681	5.8681	-1.35	19.5603	5.8681	5.8681	-1.97
19.577	5.87309	5.87309	-1.35	19.577	5.87309	5.87309	-1.98
19.5936	5.87809	5.87809	-1.34	19.5936	5.87809	5.87809	-1.96
19.6103	5.8831	5.8831	-1.35	19.6103	5.8831	5.8831	-1.96
19.627	5.88809	5.88809	-1.35	19.627	5.88809	5.88809	-1.98
19.6437	5.89311	5.89311	-1.36	19.6437	5.89311	5.89311	-1.97
19.6603	5.8981	5.8981	-1.36	19.6603	5.8981	5.8981	-1.96
19.677	5.9031	5.9031	-1.35	19.677	5.9031	5.9031	-1.96
19.6937	5.9081	5.9081	-1.34	19.6937	5.9081	5.9081	-1.96
19.7103	5.9131	5.9131	-1.34	19.7103	5.9131	5.9131	-1.97
19.727	5.9181	5.9181	-1.35	19.727	5.9181	5.9181	-1.97
19.7437	5.9231	5.9231	-1.35	19.7437	5.9231	5.9231	-1.97
19.777	5.93309	5.93309	-1.36	19.777	5.93309	5.93309	-1.97
19.7936	5.93809	5.93809	-1.35	19.7936	5.93809	5.93809	-1.96
19.8103	5.9431	5.9431	-1.35	19.8103	5.9431	5.9431	-1.97
19.827	5.94809	5.94809	-1.34	19.827	5.94809	5.94809	-1.97
19.8436	5.95309	5.95309	-1.34	19.8436	5.95309	5.95309	-1.96
19.8603	5.95809	5.95809	-1.34	19.8603	5.95809	5.95809	-1.96
19.877	5.9631	5.9631	-1.35	19.877	5.9631	5.9631	-1.97
19.8937	5.96809	5.96809	-1.33	19.8937	5.96809	5.96809	-1.97
19.9103	5.97309	5.97309	-1.33	19.9103	5.97309	5.97309	-1.97
19.927	5.97811	5.97811	-1.33	19.927	5.97811	5.97811	-1.96
19.9437	5.9831	5.9831	-1.34	19.9437	5.9831	5.9831	-1.97
19.9603	5.9881	5.9881	-1.33	19.9603	5.9881	5.9881	-1.96
19.977	5.9931	5.9931	-1.34	19.977	5.9931	5.9931	-1.96
19.9936	5.99809	5.99809	-1.34	19.9936	5.99809	5.99809	-1.97
20.0103	6.00309	6.00309	-1.33	20.0103	6.00309	6.00309	-1.97
20.027	6.00809	6.00809	-1.33	20.027	6.00809	6.00809	-1.97
20.0603	6.01809	6.01809	-1.34	20.0603	6.01809	6.01809	-1.95
20.077	6.02309	6.02309	-1.35	20.077	6.02309	6.02309	-1.96
20.0936	6.02809	6.02809	-1.34	20.0936	6.02809	6.02809	-1.96
20.1103	6.03309	6.03309	-1.34	20.1103	6.03309	6.03309	-1.96
20.127	6.03809	6.03809	-1.34	20.127	6.03809	6.03809	-1.96
20.1436	6.04309	6.04309	-1.33	20.1436	6.04309	6.04309	-1.96
20.1603	6.04809	6.04809	-1.33	20.1603	6.04809	6.04809	-1.96
20.177	6.0531	6.0531	-1.33	20.177	6.0531	6.0531	-1.97
20.2103	6.06309	6.06309	-1.33	20.2103	6.06309	6.06309	-1.96
20.227	6.06809	6.06809	-1.32	20.227	6.06809	6.06809	-1.97
20.2436	6.07309	6.07309	-1.33	20.2436	6.07309	6.07309	-1.96
20.2603	6.07809	6.07809	-1.32	20.2603	6.07809	6.07809	-1.96
20.277	6.08309	6.08309	-1.32	20.277	6.08309	6.08309	-1.97
20.2936	6.08809	6.08809	-1.32	20.2936	6.08809	6.08809	-1.96
20.3103	6.0931	6.0931	-1.31	20.3103	6.0931	6.0931	-1.96
20.327	6.09809	6.09809	-1.32	20.327	6.09809	6.09809	-1.96
20.3603	6.10809	6.10809	-1.32	20.3603	6.10809	6.10809	-1.97
20.377	6.11309	6.11309	-1.33	20.377	6.11309	6.11309	-1.96
20.3936	6.11809	6.11809	-1.32	20.3936	6.11809	6.11809	-1.97
20.4103	6.12309	6.12309	-1.32	20.4103	6.12309	6.12309	-1.97
20.427	6.12809	6.12809	-1.32	20.427	6.12809	6.12809	-1.97
20.4436	6.13309	6.13309	-1.32	20.4436	6.13309	6.13309	-1.97
20.4603	6.13809	6.13809	-1.32	20.4603	6.13809	6.13809	-1.97
20.477	6.14309	6.14309	-1.32	20.477	6.14309	6.14309	-1.97
20.4936	6.14809	6.14809	-1.33	20.4936	6.14809	6.14809	-1.97
20.5103	6.15309	6.15309	-1.33	20.5103	6.15309	6.15309	-1.97
20.5269	6.15809	6.15809	-1.33	20.5269	6.15809	6.15809	-1.96
20.5436	6.16309	6.16309	-1.33	20.5436	6.16309	6.16309	-1.96
20.5603	6.16809	6.16809	-1.33	20.5603	6.16809	6.16809	-1.97
20.577	6.17309	6.17309	-1.31	20.577	6.17309	6.17309	-1.96
20.5936	6.17809	6.17809	-1.32	20.5936	6.17809	6.17809	-1.95
20.6103	6.18309	6.18309	-1.31	20.6103	6.18309	6.18309	-1.95
20.627	6.1881	6.1881	-1.31	20.627	6.1881	6.1881	-1.96
20.6436	6.19309	6.19309	-1.31	20.6436	6.19309	6.19309	-1.95
20.6603	6.19809	6.19809	-1.31	20.6603	6.19809	6.19809	-1.95
20.677	6.20309	6.20309	-1.31	20.677	6.20309	6.20309	-1.95
20.6936	6.20809	6.20809	-1.3	20.6936	6.20809	6.20809	-1.95
20.7103	6.21309	6.21309	-1.3	20.7103	6.21309	6.21309	-1.94
20.727	6.21809	6.21809	-1.3	20.727	6.21809	6.21809	-1.95
20.7603	6.22808	6.22808	-1.31	20.7603	6.22808	6.22808	-1.95
20.7769	6.23309	6.23309	-1.3	20.7769	6.23309	6.23309	-1.96
20.7936	6.23809	6.23809	-1.3	20.7936	6.23809	6.23809	-1.96
20.8103	6.24308	6.24308	-1.3	20.8103	6.24308	6.24308	-1.96
20.827	6.24809	6.24809	-1.3	20.827	6.24809	6.24809	-1.95
20.8438	6.25314	6.25314	-1.29	20.8438	6.25314	6.25314	-1.95
20.8603	6.25809	6.25809	-1.3	20.8603	6.25809	6.25809	-1.96
20.877	6.26309	6.26309	-1.3	20.877	6.26309	6.26309	-1.95
20.8936	6.26809	6.26809	-1.31	20.8936	6.26809	6.26809	-1.95
20.9103	6.27309	6.27309	-1.3	20.9103	6.27309	6.27309	-1.96
20.927	6.27808	6.27808	-1.3	20.927	6.27808	6.27808	-1.95
20.9436	6.28309	6.28309	-1.31	20.9436	6.28309	6.28309	-1.96
20.9603	6.28809	6.28809	-1.3	20.9603	6.28809	6.28809	-1.97
20.977	6.29309	6.29309	-1.31	20.977	6.29309	6.29309	-1.96
20.9936	6.29809	6.29809	-1.3	20.9936	6.29809	6.29809	-1.96
21.0103	6.30309	6.30309	-1.29	21.0103	6.30309	6.30309	-1.96
21.027	6.3081	6.3081	-1.3	21.027	6.3081	6.3081	-1.96
21.0436	6.31309	6.31309	-1.3	21.0436	6.31309	6.31309	-1.95
21.0603	6.31809	6.31809	-1.3	21.0603	6.31809	6.31809	-1.95
21.077	6.32309	6.32309	-1.31	21.077	6.32309	6.32309	-1.96
21.0936	6.32809	6.32809	-1.3	21.0936	6.32809	6.32809	-1.96
21.1103	6.33309	6.33309	-1.3	21.1103	6.33309	6.33309	-1.96
21.127	6.33809	6.33809	-1.3	21.127	6.33809	6.33809	-1.96
21.1603	6.34809	6.34809	-1.3	21.1603	6.34809	6.34809	-1.96
21.177	6.35309	6.35309	-1.3	21.177	6.35309	6.35309	-1.96
21.1936	6.35809	6.35809	-1.3	21.1936	6.35809	6.35809	-1.96
21.2103	6.36308	6.36308	-1.3	21.2103	6.36308	6.36308	-1.96
21.2269	6.36809	6.36809	-1.3	21.2269	6.36809	6.36809	-1.96
21.2436	6.37308	6.37308	-1.3	21.2436	6.37308	6.37308	-1.97
21.2603	6.37808	6.37808	-1.29	21.2603	6.37808	6.37808	-1.97
21.2769	6.38308	6.38308	-1.29	21.2769	6.38308	6.38308	-1.96
21.2936	6.38809	6.38809	-1.29	21.2936	6.38809	6.38809	-1.95
21.3103	6.39309	6.39309	-1.3	21.3103	6.39309	6.39309	-1.95
21.327	6.39808	6.39808	-1.3	21.327	6.39808	6.39808	-1.96
21.3436	6.40309	6.40309	-1.31	21.3436	6.40309	6.40309	-1.96
21.3603	6.40809	6.40809	-1.3	21.3603	6.40809	6.40809	-1.95
21.377	6.41308	6.41308	-1.29	21.377	6.41308	6.41308	-1.96
21.3936	6.41808	6.41808	-1.3	21.3936	6.41808	6.41808	-1.95
21.4103	6.42309	6.42309	-1.29	21.4103	6.42309	6.42309	-1.96
21.4436	6.43308	6.43308	-1.29	21.4436	6.43308	6.43308	-1.96
21.4603	6.43808	6.43808	-1.29	21.4603	6.43808	6.43808	-1.95
21.4769	6.44308	6.44308	-1.28	21.4769	6.44308	6.44308	-1.94
21.4936	6.44808	6.44808	-1.28	21.4936	6.44808	6.44808	-1.94
21.5103	6.45308	6.45308	-1.28	21.5103	6.45308	6.45308	-1.94
21.527	6.45809	6.45809	-1.29	21.527	6.45809	6.45809	-1.94
21.5436	6.46309	6.46309	-1.28	21.5436	6.46309	6.46309	-1.95
21.5603	6.46809	6.46809	-1.29	21.5603	6.46809	6.46809	-1.95
21.577	6.47309	6.47309	-1.29	21.577	6.47309	6.47309	-1.95
21.5936	6.47808	6.47808	-1.29	21.5936	6.47808	6.47808	-1.94
21.6103	6.48308	6.48308	-1.27	21.6103	6.48308	6.48308	-1.94
21.627	6.48809	6.48809	-1.28	21.627	6.48809	6.48809	-1.94
21.6436	6.49308	6.49308	-1.28	21.6436	6.49308	6.49308	-1.94
21.6603	6.49808	6.49808	-1.28	21.6603	6.49808	6.49808	-1.93
21.6769	6.50308	6.50308	-1.27	21.6769	6.50308	6.50308	-1.93
21.6936	6.50809	6.50809	-1.26	21.6936	6.50809	6.50809	-1.94
21.7104	6.51311	6.51311	-1.27	21.7104	6.51311	6.51311	-1.95
21.7269	6.51809	6.51809	-1.27	21.7269	6.51809	6.51809	-1.96
21.7436	6.52308	6.52308	-1.27	21.7436	6.52308	6.52308	-1.95
21.7603	6.52808	6.52808	-1.27	21.7603	6.52808	6.52808	-1.95
21.7769	6.53308	6.53308	-1.27	21.7769	6.53308	6.53308	-1.95
21.7936	6.53808	6.53808	-1.26	21.7936	6.53808	6.53808	-1.95
21.8103	6.54308	6.54308	-1.26	21.8103	6.54308	6.54308	-1.94
21.8436	6.55308	6.55308	-1.26	21.8436	6.55308	6.55308	-1.94
21.8603	6.55808	6.55808	-1.26	21.8603	6.55808	6.55808	-1.95
21.877	6.56309	6.56309	-1.26	21.877	6.56309	6.56309	-1.95
21.8936	6.56808	6.56808	-1.27	21.8936	6.56808	6.56808	-1.94
21.9103	6.57308	6.57308	-1.27	21.9103	6.57308	6.57308	-1.94
21.9269	6.57808	6.57808	-1.27	21.9269	6.57808	6.57808	-1.94
21.9436	6.58308	6.58308	-1.26	21.9436	6.58308	6.58308	-1.95
21.9603	6.58808	6.58808	-1.26	21.9603	6.58808	6.58808	-1.94
21.977	6.59309	6.59309	-1.25	21.977	6.59309	6.59309	-1.93
21.9936	6.59809	6.59809	-1.25	21.9936	6.59809	6.59809	-1.94
22.0103	6.60308	6.60308	-1.25	22.0103	6.60308	6.60308	-1.94
22.0269	6.60808	6.60808	-1.25	22.0269	6.60808	6.60808	-1.94
22.0436	6.61308	6.61308	-1.26	22.0436	6.61308	6.61308	-1.95
22.0603	6.61808	6.61808	-1.26	22.0603	6.61808	6.61808	-1.95
22.0769	6.62308	6.62308	-1.25	22.0769	6.62308	6.62308	-1.94
22.0936	6.62808	6.62808	-1.25	22.0936	6.62808	6.62808	-1.94
22.1103	6.63309	6.63309	-1.25	22.1103	6.63309	6.63309	-1.94
22.127	6.63808	6.63808	-1.26	22.127	6.63808	6.63808	-1.94
22.1436	6.64308	6.64308	-1.27	22.1436	6.64308	6.64308	-1.93
22.1603	6.64808	6.64808	-1.26	22.1603	6.64808	6.64808	-1.94
22.177	6.65309	6.65309	-1.25	22.177	6.65309	6.65309	-1.94
22.1936	6.65808	6.65808	-1.25	22.1936	6.65808	6.65808	-1.94
22.2103	6.66309	6.66309	-1.26	22.2103	6.66309	6.66309	-1.94
22.2436	6.67308	6.67308	-1.26	22.2436	6.67308	6.67308	-1.95
22.2603	6.67808	6.67808	-1.25	22.2603	6.67808	6.67808	-1.93
22.2769	6.68308	6.68308	-1.25	22.2769	6.68308	6.68308	-1.93
22.2936	6.68808	6.68808	-1.25	22.2936	6.68808	6.68808	-1.93
22.3103	6.69308	6.69308	-1.25	22.3103	6.69308	6.69308	-1.93
22.327	6.69808	6.69808	-1.24	22.327	6.69808	6.69808	-1.93
22.3436	6.70308	6.70308	-1.25	22.3436	6.70308	6.70308	-1.94
22.3769	6.71308	6.71308	-1.24	22.3769	6.71308	6.71308	-1.94
22.3936	6.71808	6.71808	-1.24	22.3936	6.71808	6.71808	-1.92
22.4103	6.72308	6.72308	-1.24	22.4103	6.72308	6.72308	-1.91
22.4269	6.72808	6.72808	-1.23	22.4269	6.72808	6.72808	-1.92
22.4436	6.73308	6.73308	-1.24	22.4436	6.73308	6.73308	-1.91
22.4602	6.73808	6.73808	-1.25	22.4602	6.73808	6.73808	-1.93
22.4769	6.74308	6.74308	-1.24	22.4769	6.74308	6.74308	-1.93
22.4936	6.74808	6.74808	-1.25	22.4936	6.74808	6.74808	-1.93
22.5103	6.75308	6.75308	-1.24	22.5103	6.75308	6.75308	-1.93
22.5269	6.75808	6.75808	-1.24	22.5269	6.75808	6.75808	-1.93
22.5436	6.76308	6.76308	-1.24	22.5436	6.76308	6.76308	-1.92
22.5603	6.76808	6.76808	-1.24	22.5603	6.76808	6.76808	-1.93
22.5769	6.77308	6.77308	-1.24	22.5769	6.77308	6.77308	-1.92
22.5936	6.77808	6.77808	-1.24	22.5936	6.77808	6.77808	-1.91
22.6103	6.78308	6.78308	-1.23	22.6103	6.78308	6.78308	-1.92
22.6269	6.78808	6.78808	-1.23	22.6269	6.78808	6.78808	-1.92
22.6436	6.79309	6.79309	-1.23	22.6436	6.79309	6.79309	-1.92
22.6603	6.79808	6.79808	-1.22	22.6603	6.79808	6.79808	-1.93
22.677	6.80309	6.80309	-1.23	22.677	6.80309	6.80309	-1.92
22.6936	6.80808	6.80808	-1.23	22.6936	6.80808	6.80808	-1.92
22.7102	6.81308	6.81308	-1.23	22.7102	6.81308	6.81308	-1.93
22.7269	6.81808	6.81808	-1.23	22.7269	6.81808	6.81808	-1.93
22.7436	6.82308	6.82308	-1.23	22.7436	6.82308	6.82308	-1.93
22.7769	6.83308	6.83308	-1.23	22.7769	6.83308	6.83308	-1.92
22.7936	6.83808	6.83808	-1.22	22.7936	6.83808	6.83808	-1.93
22.8103	6.84308	6.84308	-1.22	22.8103	6.84308	6.84308	-1.93
22.8269	6.84808	6.84808	-1.21	22.8269	6.84808	6.84808	-1.93
22.8436	6.85308	6.85308	-1.2	22.8436	6.85308	6.85308	-1.91
22.8603	6.85808	6.85808	-1.21	22.8603	6.85808	6.85808	-1.92
22.8769	6.86308	6.86308	-1.22	22.8769	6.86308	6.86308	-1.92
22.8936	6.86808	6.86808	-1.22	22.8936	6.86808	6.86808	-1.91
22.9103	6.87308	6.87308	-1.21	22.9103	6.87308	6.87308	-1.92
22.927	6.87809	6.87809	-1.21	22.927	6.87809	6.87809	-1.92
22.9436	6.88308	6.88308	-1.2	22.9436	6.88308	6.88308	-1.91
22.9603	6.88808	6.88808	-1.2	22.9603	6.88808	6.88808	-1.9
22.9769	6.89308	6.89308	-1.2	22.9769	6.89308	6.89308	-1.92
22.9936	6.89807	6.89807	-1.21	22.9936	6.89807	6.89807	-1.91
23.0103	6.90308	6.90308	-1.22	23.0103	6.90308	6.90308	-1.92
23.0269	6.90808	6.90808	-1.21	23.0269	6.90808	6.90808	-1.91
23.0602	6.91807	6.91807	-1.2	23.0602	6.91807	6.91807	-1.92
23.0769	6.92308	6.92308	-1.2	23.0769	6.92308	6.92308	-1.91
23.0936	6.92807	6.92807	-1.2	23.0936	6.92807	6.92807	-1.9
23.1103	6.93308	6.93308	-1.2	23.1103	6.93308	6.93308	-1.89
23.1269	6.93808	6.93808	-1.2	23.1269	6.93808	6.93808	-1.89
23.1436	6.94308	6.94308	-1.19	23.1436	6.94308	6.94308	-1.89
23.1603	6.94808	6.94808	-1.18	23.1603	6.94808	6.94808	-1.88
23.1769	6.95308	6.95308	-1.18	23.1769	6.95308	6.95308	-1.88
23.1936	6.95808	6.95808	-1.17	23.1936	6.95808	6.95808	-1.86
23.2102	6.96307	6.96307	-1.17	23.2102	6.96307	6.96307	-1.85
23.2269	6.96808	6.96808	-1.16	23.2269	6.96808	6.96808	-1.85
23.2436	6.97308	6.97308	-1.15	23.2436	6.97308	6.97308	-1.84
23.2603	6.97808	6.97808	-1.15	23.2603	6.97808	6.97808	-1.83
23.2769	6.98308	6.98308	-1.15	23.2769	6.98308	6.98308	-1.82
23.2936	6.98808	6.98808	-1.14	23.2936	6.98808	6.98808	-1.81
23.3269	6.99808	6.99808	-1.13	23.3269	6.99808	6.99808	-1.79
23.3436	7.00308	7.00308	-1.12	23.3436	7.00308	7.00308	-1.78
23.3603	7.00808	7.00808	-1.1	23.3603	7.00808	7.00808	-1.78
23.3769	7.01307	7.01307	-1.09	23.3769	7.01307	7.01307	-1.74
23.3936	7.01807	7.01807	-1.09	23.3936	7.01807	7.01807	-1.74
23.4103	7.02308	7.02308	-1.08	23.4103	7.02308	7.02308	-1.72
23.4269	7.02807	7.02807	-1.07	23.4269	7.02807	7.02807	-1.7
23.4436	7.03308	7.03308	-1.07	23.4436	7.03308	7.03308	-1.68
23.4603	7.03808	7.03808	-1.05	23.4603	7.03808	7.03808	-1.66
23.4769	7.04307	7.04307	-1.05	23.4769	7.04307	7.04307	-1.65
23.4936	7.04808	7.04808	-1.04	23.4936	7.04808	7.04808	-1.63
23.5102	7.05307	7.05307	-1.03	23.5102	7.05307	7.05307	-1.61
23.5269	7.05808	7.05808	-1.03	23.5269	7.05808	7.05808	-1.59
23.5436	7.06307	7.06307	-1.02	23.5436	7.06307	7.06307	-1.56
23.5602	7.06808	7.06808	-1.01	23.5602	7.06808	7.06808	-1.54
23.5769	7.07308	7.07308	-0.98	23.5769	7.07308	7.07308	-1.51
23.5936	7.07809	7.07809	-0.97	23.5936	7.07809	7.07809	-1.49
23.6103	7.08308	7.08308	-0.97	23.6103	7.08308	7.08308	-1.47
23.6269	7.08807	7.08807	-0.96	23.6269	7.08807	7.08807	-1.45
23.6436	7.09308	7.09308	-0.93	23.6436	7.09308	7.09308	-1.42
23.6603	7.09807	7.09807	-0.92	23.6603	7.09807	7.09807	-1.41
23.6769	7.10307	7.10307	-0.9	23.6769	7.10307	7.10307	-1.38
23.6936	7.10808	7.10808	-0.89	23.6936	7.10808	7.10808	-1.35
23.7269	7.11808	7.11808	-0.86	23.7269	7.11808	7.11808	-1.31
23.7436	7.12308	7.12308	-0.86	23.7436	7.12308	7.12308	-1.29
23.7602	7.12807	7.12807	-0.84	23.7602	7.12807	7.12807	-1.25
23.7769	7.13307	7.13307	-0.81	23.7769	7.13307	7.13307	-1.24
23.7936	7.13808	7.13808	-0.8	23.7936	7.13808	7.13808	-1.21
23.8103	7.14308	7.14308	-0.79	23.8103	7.14308	7.14308	-1.19
23.8269	7.14807	7.14807	-0.78	23.8269	7.14807	7.14807	-1.16
23.8436	7.15307	7.15307	-0.75	23.8436	7.15307	7.15307	-1.13
23.8603	7.15808	7.15808	-0.73	23.8603	7.15808	7.15808	-1.11
23.8769	7.16307	7.16307	-0.72	23.8769	7.16307	7.16307	-1.07
23.8936	7.16807	7.16807	-0.7	23.8936	7.16807	7.16807	-1.05
23.9103	7.17307	7.17307	-0.68	23.9103	7.17307	7.17307	-1.01
23.9269	7.17808	7.17808	-0.66	23.9269	7.17808	7.17808	-0.98
23.9436	7.18307	7.18307	-0.65	23.9436	7.18307	7.18307	-0.95
23.9602	7.18807	7.18807	-0.63	23.9602	7.18807	7.18807	-0.91
23.9769	7.19307	7.19307	-0.62	23.9769	7.19307	7.19307	-0.9
23.9936	7.19808	7.19808	-0.6	23.9936	7.19808	7.19808	-0.89
24.0102	7.20307	7.20307	-0.58	24.0102	7.20307	7.20307	-0.85
24.0269	7.20807	7.20807	-0.57	24.0269	7.20807	7.20807	-0.81
24.0436	7.21307	7.21307	-0.55	24.0436	7.21307	7.21307	-0.79
24.0602	7.21807	7.21807	-0.53	24.0602	7.21807	7.21807	-0.76
24.0769	7.22307	7.22307	-0.52	24.0769	7.22307	7.22307	-0.74
24.0936	7.22807	7.22807	-0.5	24.0936	7.22807	7.22807	-0.7
24.1269	7.23807	7.23807	-0.45	24.1269	7.23807	7.23807	-0.63
24.1436	7.24307	7.24307	-0.42	24.1436	7.24307	7.24307	-0.59
24.1603	7.24808	7.24808	-0.4	24.1603	7.24808	7.24808	-0.56
24.1769	7.25307	7.25307	-0.38	24.1769	7.25307	7.25307	-0.53
24.1936	7.25807	7.25807	-0.36	24.1936	7.25807	7.25807	-0.49
24.2102	7.26307	7.26307	-0.34	24.2102	7.26307	7.26307	-0.46
24.2269	7.26807	7.26807	-0.32	24.2269	7.26807	7.26807	-0.42
24.2436	7.27307	7.27307	-0.29	24.2436	7.27307	7.27307	-0.38
24.2602	7.27807	7.27807	-0.27	24.2602	7.27807	7.27807	-0.35
24.2769	7.28308	7.28308	-0.24	24.2769	7.28308	7.28308	-0.32
24.2936	7.28807	7.28807	-0.21	24.2936	7.28807	7.28807	-0.29
24.3102	7.29307	7.29307	-0.2	24.3102	7.29307	7.29307	-0.24
24.3269	7.29807	7.29807	-0.17	24.3269	7.29807	7.29807	-0.21
24.3436	7.30307	7.30307	-0.14	24.3436	7.30307	7.30307	-0.16
24.3602	7.30807	7.30807	-0.11	24.3602	7.30807	7.30807	-0.12
24.3769	7.31308	7.31308	-0.08	24.3769	7.31308	7.31308	-0.1
24.4102	7.32307	7.32307	-0.03	24.4102	7.32307	7.32307	-0.01
24.4269	7.32807	7.32807	0	24.4269	7.32807	7.32807	0.04
24.4436	7.33307	7.33307	0.03	24.4436	7.33307	7.33307	0.07
24.4602	7.33807	7.33807	0.06	24.4602	7.33807	7.33807	0.11
24.4769	7.34307	7.34307	0.09	24.4769	7.34307	7.34307	0.16
24.4936	7.34808	7.34808	0.12	24.4936	7.34808	7.34808	0.2
24.5102	7.35307	7.35307	0.16	24.5102	7.35307	7.35307	0.25
24.5269	7.35807	7.35807	0.2	24.5269	7.35807	7.35807	0.3
24.5436	7.36308	7.36308	0.23	24.5436	7.36308	7.36308	0.34
24.5602	7.36808	7.36808	0.26	24.5602	7.36808	7.36808	0.39
24.5769	7.37307	7.37307	0.3	24.5769	7.37307	7.37307	0.45
24.5936	7.37807	7.37807	0.34	24.5936	7.37807	7.37807	0.5
24.6103	7.38308	7.38308	0.38	24.6103	7.38308	7.38308	0.56
24.6269	7.38807	7.38807	0.43	24.6269	7.38807	7.38807	0.61
24.6436	7.39307	7.39307	0.47	24.6436	7.39307	7.39307	0.66
24.6602	7.39807	7.39807	0.53	24.6602	7.39807	7.39807	0.72
24.677	7.40308	7.40308	0.57	24.677	7.40308	7.40308	0.79
24.6936	7.40807	7.40807	0.63	24.6936	7.40807	7.40807	0.85
24.7102	7.41307	7.41307	0.67	24.7102	7.41307	7.41307	0.92
24.7269	7.41807	7.41807	0.73	24.7269	7.41807	7.41807	0.98
24.7435	7.42307	7.42307	0.79	24.7435	7.42307	7.42307	1.04
24.7602	7.42807	7.42807	0.84	24.7602	7.42807	7.42807	1.11
24.7783	7.4335	7.4335	0.91	24.7783	7.4335	7.4335	1.18
24.8102	7.44307	7.44307	1.03	24.8102	7.44307	7.44307	1.32
24.8269	7.44807	7.44807	1.1	24.8269	7.44807	7.44807	1.41
24.8436	7.45307	7.45307	1.14	24.8436	7.45307	7.45307	1.49
24.8602	7.45807	7.45807	1.22	24.8602	7.45807	7.45807	1.57
24.8769	7.46307	7.46307	1.3	24.8769	7.46307	7.46307	1.66
24.8936	7.46807	7.46807	1.4	24.8936	7.46807	7.46807	1.76
24.9102	7.47307	7.47307	1.49	24.9102	7.47307	7.47307	1.84
24.9269	7.47807	7.47807	1.55	24.9269	7.47807	7.47807	1.93
24.9436	7.48307	7.48307	1.63	24.9436	7.48307	7.48307	2.03
24.9603	7.48808	7.48808	1.72	24.9603	7.48808	7.48808	2.14
24.9769	7.49307	7.49307	1.82	24.9769	7.49307	7.49307	2.24
24.9935	7.49807	7.49807	1.93	24.9935	7.49807	7.49807	2.34
25.0102	7.50307	7.50307	2.02	25.0102	7.50307	7.50307	2.45
25.0269	7.50807	7.50807	2.13	25.0269	7.50807	7.50807	2.58
25.0436	7.51307	7.51307	2.24	25.0436	7.51307	7.51307	2.7
25.0602	7.51807	7.51807	2.36	25.0602	7.51807	7.51807	2.82
25.0769	7.52308	7.52308	2.49	25.0769	7.52308	7.52308	2.97
25.0936	7.52807	7.52807	2.62	25.0936	7.52807	7.52807	3.1
25.1102	7.53306	7.53306	2.75	25.1102	7.53306	7.53306	3.24
25.1269	7.53807	7.53807	2.88	25.1269	7.53807	7.53807	3.38
25.1436	7.54307	7.54307	3.03	25.1436	7.54307	7.54307	3.54
25.1602	7.54807	7.54807	3.18	25.1602	7.54807	7.54807	3.69
25.1769	7.55307	7.55307	3.34	25.1769	7.55307	7.55307	3.86
25.2102	7.56307	7.56307	3.67	25.2102	7.56307	7.56307	4.22
25.2269	7.56806	7.56806	3.85	25.2269	7.56806	7.56806	4.42
25.2435	7.57307	7.57307	4.04	25.2435	7.57307	7.57307	4.61
25.2602	7.57807	7.57807	4.24	25.2602	7.57807	7.57807	4.82
25.2769	7.58307	7.58307	4.44	25.2769	7.58307	7.58307	5.03
25.2936	7.58807	7.58807	4.64	25.2936	7.58807	7.58807	5.24
25.3102	7.59306	7.59306	4.88	25.3102	7.59306	7.59306	5.48
25.3269	7.59806	7.59806	5.11	25.3269	7.59806	7.59806	5.7
25.3435	7.60306	7.60306	5.35	25.3435	7.60306	7.60306	5.95
25.3602	7.60806	7.60806	5.6	25.3602	7.60806	7.60806	6.2
25.3769	7.61306	7.61306	5.86	25.3769	7.61306	7.61306	6.47
25.3936	7.61807	7.61807	6.13	25.3936	7.61807	7.61807	6.74
25.4102	7.62307	7.62307	6.43	25.4102	7.62307	7.62307	7.04
25.4269	7.62807	7.62807	6.72	25.4269	7.62807	7.62807	7.33
25.4435	7.63307	7.63307	7.03	25.4435	7.63307	7.63307	7.65
25.4602	7.63806	7.63806	7.36	25.4602	7.63806	7.63806	7.98
25.4769	7.64308	7.64308	7.69	25.4769	7.64308	7.64308	8.32
25.4935	7.64807	7.64807	8.04	25.4935	7.64807	7.64807	8.67
25.5102	7.65307	7.65307	8.4	25.5102	7.65307	7.65307	9.04
25.5269	7.65806	7.65806	8.78	25.5269	7.65806	7.65806	9.42
25.5436	7.66307	7.66307	9.18	25.5436	7.66307	7.66307	9.81
25.5602	7.66807	7.66807	9.59	25.5602	7.66807	7.66807	10.21
25.5769	7.67307	7.67307	10.01	25.5769	7.67307	7.67307	10.64
25.6102	7.68307	7.68307	10.93	25.6102	7.68307	7.68307	11.53
25.6269	7.68807	7.68807	11.41	25.6269	7.68807	7.68807	12
25.6435	7.69306	7.69306	11.92	25.6435	7.69306	7.69306	12.51
25.6602	7.69806	7.69806	12.45	25.6602	7.69806	7.69806	13.02
25.6935	7.70807	7.70807	13.56	25.6935	7.70807	7.70807	14.13
25.7102	7.71306	7.71306	14.14	25.7102	7.71306	7.71306	14.7
25.7269	7.71807	7.71807	14.75	25.7269	7.71807	7.71807	15.29
25.7436	7.72307	7.72307	15.39	25.7436	7.72307	7.72307	15.91
25.7602	7.72806	7.72806	16.04	25.7602	7.72806	7.72806	16.56
25.7769	7.73307	7.73307	16.72	25.7769	7.73307	7.73307	17.21
25.7936	7.73807	7.73807	17.42	25.7936	7.73807	7.73807	17.89
25.8102	7.74306	7.74306	18.15	25.8102	7.74306	7.74306	18.61
25.8269	7.74806	7.74806	18.91	25.8269	7.74806	7.74806	19.35
25.8436	7.75307	7.75307	19.7	25.8436	7.75307	7.75307	20.11
25.8602	7.75807	7.75807	20.51	25.8602	7.75807	7.75807	20.9
25.8769	7.76306	7.76306	21.37	25.8769	7.76306	7.76306	21.72
25.8936	7.76807	7.76807	22.23	25.8936	7.76807	7.76807	22.58
25.9102	7.77306	7.77306	23.12	25.9102	7.77306	7.77306	23.45
25.9269	7.77806	7.77806	24.05	25.9269	7.77806	7.77806	24.35
25.9436	7.78308	7.78308	25.02	25.9436	7.78308	7.78308	25.28
25.9602	7.78807	7.78807	26.01	25.9602	7.78807	7.78807	26.25
25.9769	7.79307	7.79307	27.03	25.9769	7.79307	7.79307	27.24
25.9935	7.79806	7.79806	28.11	25.9935	7.79806	7.79806	28.29
26.0102	7.80306	7.80306	29.19	26.0102	7.80306	7.80306	29.33
26.0269	7.80806	7.80806	30.31	26.0269	7.80806	7.80806	30.41
26.0435	7.81306	7.81306	31.46	26.0435	7.81306	7.81306	31.54
26.0769	7.82306	7.82306	33.91	26.0769	7.82306	7.82306	33.89
26.0935	7.82806	7.82806	35.17	26.0935	7.82806	7.82806	35.12
26.1102	7.83306	7.83306	36.47	26.1102	7.83306	7.83306	36.36
26.1269	7.83806	7.83806	37.79	26.1269	7.83806	7.83806	37.65
26.1435	7.84306	7.84306	39.17	26.1435	7.84306	7.84306	38.97
26.1602	7.84806	7.84806	40.57	26.1602	7.84806	7.84806	40.32
26.1769	7.85306	7.85306	42.01	26.1769	7.85306	7.85306	41.71
26.1935	7.85806	7.85806	43.5	26.1935	7.85806	7.85806	43.14
26.2102	7.86306	7.86306	45	26.2102	7.86306	7.86306	44.59
26.2269	7.86806	7.86806	46.56	26.2269	7.86806	7.86806	46.08
26.2435	7.87306	7.87306	48.16	26.2435	7.87306	7.87306	47.6
26.2602	7.87806	7.87806	49.79	26.2602	7.87806	7.87806	49.15
26.2769	7.88306	7.88306	51.43	26.2769	7.88306	7.88306	50.74
26.2935	7.88806	7.88806	53.11	26.2935	7.88806	7.88806	52.34
26.3102	7.89306	7.89306	54.82	26.3102	7.89306	7.89306	53.97
26.3269	7.89806	7.89806	56.56	26.3269	7.89806	7.89806	55.62
26.3436	7.90308	7.90308	58.31	26.3436	7.90308	7.90308	57.3
26.3602	7.90806	7.90806	60.08	26.3602	7.90806	7.90806	58.98
26.3769	7.91306	7.91306	61.88	26.3769	7.91306	7.91306	60.69
26.3936	7.91807	7.91807	63.69	26.3936	7.91807	7.91807	62.42
26.4102	7.92306	7.92306	65.51	26.4102	7.92306	7.92306	64.16
26.4269	7.92807	7.92807	67.35	26.4269	7.92807	7.92807	65.9
26.4435	7.93306	7.93306	69.2	26.4435	7.93306	7.93306	67.66
26.4769	7.94306	7.94306	72.99	26.4769	7.94306	7.94306	71.27
26.4935	7.94806	7.94806	74.89	26.4935	7.94806	7.94806	73.09
26.5102	7.95306	7.95306	76.79	26.5102	7.95306	7.95306	74.89
26.5269	7.95807	7.95807	78.7	26.5269	7.95807	7.95807	76.7
26.5436	7.96307	7.96307	80.59	26.5436	7.96307	7.96307	78.52
26.5602	7.96806	7.96806	82.47	26.5602	7.96806	7.96806	80.29
26.5769	7.97306	7.97306	84.36	26.5769	7.97306	7.97306	82.1
26.5935	7.97806	7.97806	86.24	26.5935	7.97806	7.97806	83.9
26.6102	7.98307	7.98307	88.09	26.6102	7.98307	7.98307	85.69
26.6269	7.98806	7.98806	89.94	26.6269	7.98806	7.98806	87.47
26.6435	7.99306	7.99306	91.8	26.6435	7.99306	7.99306	89.25
26.6602	7.99806	7.99806	93.66	26.6602	7.99806	7.99806	91.02
26.6769	8.00306	8.00306	95.46	26.6769	8.00306	8.00306	92.78
26.6935	8.00806	8.00806	97.26	26.6935	8.00806	8.00806	94.53
26.7102	8.01306	8.01306	99.03	26.7102	8.01306	8.01306	96.27
26.7269	8.01806	8.01806	100.79	26.7269	8.01806	8.01806	98
26.7436	8.02307	8.02307	102.54	26.7436	8.02307	8.02307	99.7
26.7602	8.02806	8.02806	104.28	26.7602	8.02806	8.02806	101.37
26.7769	8.03306	8.03306	105.98	26.7769	8.03306	8.03306	103.06
26.7935	8.03806	8.03806	107.65	26.7935	8.03806	8.03806	104.71
26.8102	8.04306	8.04306	109.3	26.8102	8.04306	8.04306	106.35
26.8269	8.04806	8.04806	110.93	26.8269	8.04806	8.04806	107.98
26.8435	8.05306	8.05306	112.54	26.8435	8.05306	8.05306	109.57
26.8769	8.06306	8.06306	115.67	26.8769	8.06306	8.06306	112.72
26.8935	8.06805	8.06805	117.21	26.8935	8.06805	8.06805	114.29
26.9102	8.07306	8.07306	118.7	26.9102	8.07306	8.07306	115.8
26.9269	8.07806	8.07806	120.19	26.9269	8.07806	8.07806	117.34
26.9435	8.08306	8.08306	121.64	26.9435	8.08306	8.08306	118.82
26.9602	8.08806	8.08806	123.05	26.9602	8.08806	8.08806	120.28
26.9769	8.09306	8.09306	124.45	26.9769	8.09306	8.09306	121.73
26.9935	8.09807	8.09807	125.84	26.9935	8.09807	8.09807	123.15
27.0102	8.10307	8.10307	127.2	27.0102	8.10307	8.10307	124.55
27.0269	8.10806	8.10806	128.53	27.0269	8.10806	8.10806	125.96
27.0435	8.11306	8.11306	129.82	27.0435	8.11306	8.11306	127.33
27.0602	8.11806	8.11806	131.08	27.0602	8.11806	8.11806	128.67
27.0769	8.12306	8.12306	132.35	27.0769	8.12306	8.12306	130.01
27.0935	8.12806	8.12806	133.58	27.0935	8.12806	8.12806	131.31
27.1102	8.13307	8.13307	134.78	27.1102	8.13307	8.13307	132.6
27.1269	8.13805	8.13805	135.97	27.1269	8.13805	8.13805	133.87
27.1602	8.14806	8.14806	138.29	27.1602	8.14806	8.14806	136.4
27.1769	8.15305	8.15305	139.39	27.1769	8.15305	8.15305	137.6
27.1935	8.15805	8.15805	140.48	27.1935	8.15805	8.15805	138.78
27.2102	8.16306	8.16306	141.54	27.2102	8.16306	8.16306	139.95
27.2268	8.16805	8.16805	142.58	27.2268	8.16805	8.16805	141.11
27.2435	8.17306	8.17306	143.61	27.2435	8.17306	8.17306	142.26
27.2602	8.17806	8.17806	144.63	27.2602	8.17806	8.17806	143.38
27.2769	8.18306	8.18306	145.61	27.2769	8.18306	8.18306	144.47
27.2935	8.18806	8.18806	146.57	27.2935	8.18806	8.18806	145.58
27.3102	8.19306	8.19306	147.52	27.3102	8.19306	8.19306	146.64
27.3269	8.19806	8.19806	148.43	27.3269	8.19806	8.19806	147.7
27.3435	8.20306	8.20306	149.35	27.3435	8.20306	8.20306	148.73
27.3602	8.20805	8.20805	150.23	27.3602	8.20805	8.20805	149.76
27.3769	8.21306	8.21306	151.08	27.3769	8.21306	8.21306	150.76
27.3935	8.21806	8.21806	151.92	27.3935	8.21806	8.21806	151.73
27.4105	8.22314	8.22314	152.75	27.4105	8.22314	8.22314	152.69
27.4269	8.22807	8.22807	153.53	27.4269	8.22807	8.22807	153.63
27.4435	8.23306	8.23306	154.3	27.4435	8.23306	8.23306	154.53
27.4602	8.23805	8.23805	155.05	27.4602	8.23805	8.23805	155.46
27.4769	8.24306	8.24306	155.79	27.4769	8.24306	8.24306	156.36
27.4935	8.24805	8.24805	156.52	27.4935	8.24805	8.24805	157.23
27.5102	8.25306	8.25306	157.2	27.5102	8.25306	8.25306	158.06
27.5268	8.25805	8.25805	157.88	27.5268	8.25805	8.25805	158.89
27.5602	8.26806	8.26806	159.17	27.5602	8.26806	8.26806	160.5
27.5768	8.27305	8.27305	159.8	27.5768	8.27305	8.27305	161.29
27.5935	8.27805	8.27805	160.4	27.5935	8.27805	8.27805	162.08
27.6102	8.28305	8.28305	160.99	27.6102	8.28305	8.28305	162.82
27.6269	8.28806	8.28806	161.58	27.6269	8.28806	8.28806	163.57
27.6435	8.29305	8.29305	162.15	27.6435	8.29305	8.29305	164.27
27.6602	8.29805	8.29805	162.71	27.6602	8.29805	8.29805	164.99
27.6769	8.30306	8.30306	163.26	27.6769	8.30306	8.30306	165.7
27.6935	8.30806	8.30806	163.76	27.6935	8.30806	8.30806	166.39
27.7102	8.31306	8.31306	164.25	27.7102	8.31306	8.31306	167.04
27.7268	8.31805	8.31805	164.74	27.7268	8.31805	8.31805	167.69
27.7435	8.32305	8.32305	165.21	27.7435	8.32305	8.32305	168.33
27.7602	8.32806	8.32806	165.66	27.7602	8.32806	8.32806	168.96
27.7769	8.33306	8.33306	166.1	27.7769	8.33306	8.33306	169.57
27.7936	8.33807	8.33807	166.53	27.7936	8.33807	8.33807	170.14
27.8102	8.34306	8.34306	166.93	27.8102	8.34306	8.34306	170.72
27.8269	8.34807	8.34807	167.34	27.8269	8.34807	8.34807	171.27
27.8435	8.35305	8.35305	167.7	27.8435	8.35305	8.35305	171.83
27.8602	8.35805	8.35805	168.09	27.8602	8.35805	8.35805	172.37
27.8769	8.36305	8.36305	168.42	27.8769	8.36305	8.36305	172.87
27.8935	8.36806	8.36806	168.77	27.8935	8.36806	8.36806	173.38
27.9102	8.37305	8.37305	169.1	27.9102	8.37305	8.37305	173.88
27.9268	8.37805	8.37805	169.42	27.9268	8.37805	8.37805	174.37
27.9602	8.38805	8.38805	169.97	27.9602	8.38805	8.38805	175.26
27.9768	8.39305	8.39305	170.25	27.9768	8.39305	8.39305	175.69
27.9935	8.39805	8.39805	170.53	27.9935	8.39805	8.39805	176.14
28.0102	8.40306	8.40306	170.79	28.0102	8.40306	8.40306	176.55
28.0268	8.40805	8.40805	171.04	28.0268	8.40805	8.40805	176.97
28.0435	8.41305	8.41305	171.25	28.0435	8.41305	8.41305	177.37
28.0602	8.41806	8.41806	171.48	28.0602	8.41806	8.41806	177.75
28.0768	8.42305	8.42305	171.67	28.0768	8.42305	8.42305	178.09
28.0935	8.42806	8.42806	171.84	28.0935	8.42806	8.42806	178.43
28.1102	8.43305	8.43305	172.01	28.1102	8.43305	8.43305	178.75
28.1269	8.43806	8.43806	172.16	28.1269	8.43806	8.43806	179.05
28.1435	8.44305	8.44305	172.29	28.1435	8.44305	8.44305	179.32
28.1602	8.44805	8.44805	172.38	28.1602	8.44805	8.44805	179.59
28.1768	8.45305	8.45305	172.48	28.1768	8.45305	8.45305	179.85
28.1935	8.45805	8.45805	172.56	28.1935	8.45805	8.45805	180.1
28.2102	8.46306	8.46306	172.62	28.2102	8.46306	8.46306	180.32
28.2269	8.46806	8.46806	172.68	28.2269	8.46806	8.46806	180.52
28.2435	8.47306	8.47306	172.73	28.2435	8.47306	8.47306	180.68
28.2602	8.47805	8.47805	172.73	28.2602	8.47805	8.47805	180.85
28.2768	8.48305	8.48305	172.74	28.2768	8.48305	8.48305	181.02
28.2935	8.48805	8.48805	172.72	28.2935	8.48805	8.48805	181.12
28.3102	8.49305	8.49305	172.68	28.3102	8.49305	8.49305	181.23
28.3268	8.49805	8.49805	172.62	28.3268	8.49805	8.49805	181.32
28.3602	8.50806	8.50806	172.4	28.3602	8.50806	8.50806	181.37
28.3768	8.51305	8.51305	172.22	28.3768	8.51305	8.51305	181.35
28.3935	8.51805	8.51805	172.06	28.3935	8.51805	8.51805	181.34
28.4102	8.52305	8.52305	171.89	28.4102	8.52305	8.52305	181.3
28.4268	8.52805	8.52805	171.7	28.4268	8.52805	8.52805	181.24
28.4435	8.53305	8.53305	171.46	28.4435	8.53305	8.53305	181.15
28.4602	8.53805	8.53805	171.21	28.4602	8.53805	8.53805	181.04
28.4768	8.54305	8.54305	170.95	28.4768	8.54305	8.54305	180.9
28.4935	8.54805	8.54805	170.64	28.4935	8.54805	8.54805	180.73
28.5102	8.55305	8.55305	170.32	28.5102	8.55305	8.55305	180.53
28.5268	8.55805	8.55805	169.95	28.5268	8.55805	8.55805	180.29
28.5602	8.56805	8.56805	169.13	28.5602	8.56805	8.56805	179.73
28.5769	8.57306	8.57306	168.69	28.5769	8.57306	8.57306	179.43
28.5935	8.57806	8.57806	168.22	28.5935	8.57806	8.57806	179.09
28.6102	8.58305	8.58305	167.71	28.6102	8.58305	8.58305	178.72
28.6268	8.58805	8.58805	167.18	28.6268	8.58805	8.58805	178.33
28.6435	8.59305	8.59305	166.64	28.6435	8.59305	8.59305	177.91
28.6602	8.59805	8.59805	166.08	28.6602	8.59805	8.59805	177.48
28.6769	8.60305	8.60305	165.48	28.6769	8.60305	8.60305	177.01
28.6935	8.60805	8.60805	164.87	28.6935	8.60805	8.60805	176.5
28.7102	8.61305	8.61305	164.19	28.7102	8.61305	8.61305	175.96
28.7268	8.61805	8.61805	163.51	28.7268	8.61805	8.61805	175.4
28.7435	8.62305	8.62305	162.79	28.7435	8.62305	8.62305	174.81
28.7602	8.62805	8.62805	162.05	28.7602	8.62805	8.62805	174.2
28.7768	8.63305	8.63305	161.29	28.7768	8.63305	8.63305	173.58
28.7935	8.63805	8.63805	160.49	28.7935	8.63805	8.63805	172.91
28.8102	8.64306	8.64306	159.69	28.8102	8.64306	8.64306	172.25
28.8268	8.64805	8.64805	158.89	28.8268	8.64805	8.64805	171.56
28.8435	8.65305	8.65305	158.05	28.8435	8.65305	8.65305	170.87
28.8602	8.65805	8.65805	157.23	28.8602	8.65805	8.65805	170.18
28.8768	8.66305	8.66305	156.41	28.8768	8.66305	8.66305	169.47
28.8935	8.66805	8.66805	155.56	28.8935	8.66805	8.66805	168.77
28.9102	8.67305	8.67305	154.69	28.9102	8.67305	8.67305	168.02
28.9435	8.68305	8.68305	152.93	28.9435	8.68305	8.68305	166.51
28.9602	8.68805	8.68805	152.04	28.9602	8.68805	8.68805	165.73
28.9768	8.69305	8.69305	151.12	28.9768	8.69305	8.69305	164.91
28.9935	8.69805	8.69805	150.2	28.9935	8.69805	8.69805	164.09
29.0101	8.70305	8.70305	149.27	29.0101	8.70305	8.70305	163.28
29.0268	8.70805	8.70805	148.32	29.0268	8.70805	8.70805	162.45
29.0435	8.71305	8.71305	147.37	29.0435	8.71305	8.71305	161.61
29.0602	8.71805	8.71805	146.41	29.0602	8.71805	8.71805	160.77
29.0768	8.72305	8.72305	145.47	29.0768	8.72305	8.72305	159.92
29.0935	8.72805	8.72805	144.54	29.0935	8.72805	8.72805	159.09
29.1102	8.73304	8.73304	143.6	29.1102	8.73304	8.73304	158.25
29.1268	8.73805	8.73805	142.68	29.1268	8.73805	8.73805	157.41
29.1435	8.74306	8.74306	141.72	29.1435	8.74306	8.74306	156.55
29.1602	8.74806	8.74806	140.77	29.1602	8.74806	8.74806	155.69
29.1768	8.75305	8.75305	139.82	29.1768	8.75305	8.75305	154.82
29.1935	8.75805	8.75805	138.89	29.1935	8.75805	8.75805	153.96
29.2102	8.76306	8.76306	137.94	29.2102	8.76306	8.76306	153.08
29.2268	8.76805	8.76805	136.99	29.2268	8.76805	8.76805	152.19
29.2435	8.77305	8.77305	136.04	29.2435	8.77305	8.77305	151.31
29.2602	8.77805	8.77805	135.09	29.2602	8.77805	8.77805	150.43
29.2768	8.78305	8.78305	134.15	29.2768	8.78305	8.78305	149.57
29.2935	8.78805	8.78805	133.23	29.2935	8.78805	8.78805	148.71
29.3102	8.79305	8.79305	132.32	29.3102	8.79305	8.79305	147.85
29.3435	8.80305	8.80305	130.51	29.3435	8.80305	8.80305	146.13
29.3602	8.80805	8.80805	129.61	29.3602	8.80805	8.80805	145.28
29.3768	8.81305	8.81305	128.71	29.3768	8.81305	8.81305	144.42
29.3935	8.81804	8.81804	127.81	29.3935	8.81804	8.81804	143.57
29.4102	8.82305	8.82305	126.92	29.4102	8.82305	8.82305	142.68
29.4268	8.82804	8.82804	126.04	29.4268	8.82804	8.82804	141.82
29.4435	8.83305	8.83305	125.14	29.4435	8.83305	8.83305	140.94
29.4601	8.83804	8.83804	124.27	29.4601	8.83804	8.83804	140.1
29.4768	8.84305	8.84305	123.4	29.4768	8.84305	8.84305	139.24
29.4935	8.84805	8.84805	122.55	29.4935	8.84805	8.84805	138.4
29.5101	8.85304	8.85304	121.69	29.5101	8.85304	8.85304	137.56
29.5268	8.85805	8.85805	120.86	29.5268	8.85805	8.85805	136.71
29.5435	8.86304	8.86304	120.02	29.5435	8.86304	8.86304	135.87
29.5602	8.86805	8.86805	119.2	29.5602	8.86805	8.86805	135.03
29.5768	8.87305	8.87305	118.37	29.5768	8.87305	8.87305	134.21
29.5935	8.87805	8.87805	117.54	29.5935	8.87805	8.87805	133.39
29.6102	8.88305	8.88305	116.73	29.6102	8.88305	8.88305	132.54
29.6268	8.88804	8.88804	115.93	29.6268	8.88804	8.88804	131.71
29.6435	8.89304	8.89304	115.11	29.6435	8.89304	8.89304	130.88
29.6602	8.89805	8.89805	114.32	29.6602	8.89805	8.89805	130.06
29.6768	8.90304	8.90304	113.55	29.6768	8.90304	8.90304	129.25
29.6935	8.90804	8.90804	112.79	29.6935	8.90804	8.90804	128.46
29.7102	8.91305	8.91305	112.03	29.7102	8.91305	8.91305	127.67
29.7435	8.92304	8.92304	110.49	29.7435	8.92304	8.92304	126.05
29.7602	8.92805	8.92805	109.75	29.7602	8.92805	8.92805	125.25
29.7768	8.93305	8.93305	109.01	29.7768	8.93305	8.93305	124.46
29.7935	8.93805	8.93805	108.27	29.7935	8.93805	8.93805	123.66
29.8101	8.94304	8.94304	107.55	29.8101	8.94304	8.94304	122.87
29.8268	8.94805	8.94805	106.81	29.8268	8.94805	8.94805	122.07
29.8435	8.95304	8.95304	106.08	29.8435	8.95304	8.95304	121.29
29.8602	8.95805	8.95805	105.36	29.8602	8.95805	8.95805	120.5
29.8768	8.96305	8.96305	104.65	29.8768	8.96305	8.96305	119.71
29.8935	8.96804	8.96804	103.96	29.8935	8.96804	8.96804	118.95
29.9102	8.97304	8.97304	103.26	29.9102	8.97304	8.97304	118.19
29.9268	8.97804	8.97804	102.58	29.9268	8.97804	8.97804	117.43
29.9435	8.98305	8.98305	101.91	29.9435	8.98305	8.98305	116.68
29.9602	8.98805	8.98805	101.24	29.9602	8.98805	8.98805	115.96
29.9768	8.99305	8.99305	100.58	29.9768	8.99305	8.99305	115.21
29.9935	8.99805	8.99805	99.92	29.9935	8.99805	8.99805	114.48
30.0268	9.00804	9.00804	98.63	30.0268	9.00804	9.00804	113.01
30.0435	9.01304	9.01304	98	30.0435	9.01304	9.01304	112.28
30.0602	9.01805	9.01805	97.38	30.0602	9.01805	9.01805	111.56
30.0768	9.02304	9.02304	96.76	30.0768	9.02304	9.02304	110.85
30.0935	9.02805	9.02805	96.14	30.0935	9.02805	9.02805	110.14
30.1101	9.03304	9.03304	95.54	30.1101	9.03304	9.03304	109.42
30.1268	9.03805	9.03805	94.95	30.1268	9.03805	9.03805	108.73
30.1435	9.04304	9.04304	94.36	30.1435	9.04304	9.04304	108.05
30.1602	9.04805	9.04805	93.78	30.1602	9.04805	9.04805	107.38
30.1768	9.05305	9.05305	93.22	30.1768	9.05305	9.05305	106.71
30.1935	9.05804	9.05804	92.65	30.1935	9.05804	9.05804	106.04
30.2101	9.06304	9.06304	92.1	30.2101	9.06304	9.06304	105.38
30.2268	9.06805	9.06805	91.55	30.2268	9.06805	9.06805	104.71
30.2435	9.07304	9.07304	91	30.2435	9.07304	9.07304	104.06
30.2601	9.07804	9.07804	90.47	30.2601	9.07804	9.07804	103.42
30.2768	9.08305	9.08305	89.94	30.2768	9.08305	9.08305	102.76
30.2935	9.08806	9.08806	89.42	30.2935	9.08806	9.08806	102.11
30.3101	9.09304	9.09304	88.91	30.3101	9.09304	9.09304	101.49
30.3268	9.09804	9.09804	88.41	30.3268	9.09804	9.09804	100.88
30.3435	9.10304	9.10304	87.92	30.3435	9.10304	9.10304	100.25
30.3601	9.10804	9.10804	87.44	30.3601	9.10804	9.10804	99.64
30.3768	9.11304	9.11304	86.96	30.3768	9.11304	9.11304	99.04
30.3935	9.11805	9.11805	86.51	30.3935	9.11805	9.11805	98.47
30.4268	9.12804	9.12804	85.59	30.4268	9.12804	9.12804	97.3
30.4435	9.13304	9.13304	85.15	30.4435	9.13304	9.13304	96.72
30.4601	9.13804	9.13804	84.7	30.4601	9.13804	9.13804	96.15
30.4768	9.14304	9.14304	84.27	30.4768	9.14304	9.14304	95.57
30.4935	9.14804	9.14804	83.85	30.4935	9.14804	9.14804	95
30.5102	9.15305	9.15305	83.42	30.5102	9.15305	9.15305	94.45
30.5268	9.15804	9.15804	83	30.5268	9.15804	9.15804	93.9
30.5435	9.16304	9.16304	82.6	30.5435	9.16304	9.16304	93.36
30.5602	9.16805	9.16805	82.21	30.5602	9.16805	9.16805	92.83
30.5768	9.17304	9.17304	81.8	30.5768	9.17304	9.17304	92.29
30.5935	9.17804	9.17804	81.42	30.5935	9.17804	9.17804	91.76
30.6102	9.18304	9.18304	81.02	30.6102	9.18304	9.18304	91.24
30.6268	9.18805	9.18805	80.63	30.6268	9.18805	9.18805	90.73
30.6435	9.19304	9.19304	80.26	30.6435	9.19304	9.19304	90.21
30.6601	9.19804	9.19804	79.9	30.6601	9.19804	9.19804	89.7
30.6768	9.20304	9.20304	79.53	30.6768	9.20304	9.20304	89.2
30.6935	9.20805	9.20805	79.17	30.6935	9.20805	9.20805	88.69
30.7101	9.21304	9.21304	78.83	30.7101	9.21304	9.21304	88.19
30.7268	9.21804	9.21804	78.48	30.7268	9.21804	9.21804	87.71
30.7435	9.22304	9.22304	78.13	30.7435	9.22304	9.22304	87.22
30.7601	9.22804	9.22804	77.79	30.7601	9.22804	9.22804	86.74
30.7768	9.23304	9.23304	77.47	30.7768	9.23304	9.23304	86.27
30.7935	9.23804	9.23804	77.13	30.7935	9.23804	9.23804	85.81
30.8268	9.24804	9.24804	76.49	30.8268	9.24804	9.24804	84.88
30.8435	9.25304	9.25304	76.15	30.8435	9.25304	9.25304	84.42
30.8601	9.25804	9.25804	75.85	30.8601	9.25804	9.25804	83.95
30.8768	9.26304	9.26304	75.53	30.8768	9.26304	9.26304	83.49
30.8935	9.26804	9.26804	75.21	30.8935	9.26804	9.26804	83.05
30.9102	9.27304	9.27304	74.9	30.9102	9.27304	9.27304	82.59
30.9268	9.27804	9.27804	74.6	30.9268	9.27804	9.27804	82.15
30.9434	9.28304	9.28304	74.31	30.9434	9.28304	9.28304	81.7
30.9601	9.28804	9.28804	74.01	30.9601	9.28804	9.28804	81.27
30.9768	9.29304	9.29304	73.71	30.9768	9.29304	9.29304	80.85
30.9935	9.29804	9.29804	73.43	30.9935	9.29804	9.29804	80.42
31.0101	9.30304	9.30304	73.14	31.0101	9.30304	9.30304	79.99
31.0268	9.30804	9.30804	72.85	31.0268	9.30804	9.30804	79.57
31.0435	9.31304	9.31304	72.56	31.0435	9.31304	9.31304	79.16
31.0601	9.31804	9.31804	72.28	31.0601	9.31804	9.31804	78.75
31.0768	9.32305	9.32305	72.03	31.0768	9.32305	9.32305	78.35
31.0935	9.32805	9.32805	71.75	31.0935	9.32805	9.32805	77.93
31.1101	9.33304	9.33304	71.49	31.1101	9.33304	9.33304	77.5
31.1268	9.33804	9.33804	71.21	31.1268	9.33804	9.33804	77.09
31.1435	9.34304	9.34304	70.94	31.1435	9.34304	9.34304	76.7
31.1601	9.34804	9.34804	70.68	31.1601	9.34804	9.34804	76.3
31.1768	9.35304	9.35304	70.42	31.1768	9.35304	9.35304	75.9
31.1935	9.35804	9.35804	70.16	31.1935	9.35804	9.35804	75.51
31.2268	9.36804	9.36804	69.66	31.2268	9.36804	9.36804	74.74
31.2435	9.37304	9.37304	69.4	31.2435	9.37304	9.37304	74.35
31.2601	9.37804	9.37804	69.15	31.2601	9.37804	9.37804	73.98
31.2768	9.38304	9.38304	68.91	31.2768	9.38304	9.38304	73.61
31.2935	9.38804	9.38804	68.67	31.2935	9.38804	9.38804	73.23
31.3108	9.39323	9.39323	68.43	31.3108	9.39323	9.39323	72.85
31.3268	9.39805	9.39805	68.19	31.3268	9.39805	9.39805	72.48
31.3435	9.40303	9.40303	67.95	31.3435	9.40303	9.40303	72.13
31.3601	9.40804	9.40804	67.72	31.3601	9.40804	9.40804	71.76
31.3768	9.41304	9.41304	67.48	31.3768	9.41304	9.41304	71.41
31.3935	9.41804	9.41804	67.25	31.3935	9.41804	9.41804	71.06
31.4268	9.42803	9.42803	66.81	31.4268	9.42803	9.42803	70.35
31.4435	9.43304	9.43304	66.59	31.4435	9.43304	9.43304	70
31.4601	9.43804	9.43804	66.37	31.4601	9.43804	9.43804	69.65
31.4768	9.44304	9.44304	66.14	31.4768	9.44304	9.44304	69.31
31.4935	9.44804	9.44804	65.94	31.4935	9.44804	9.44804	68.98
31.5101	9.45304	9.45304	65.72	31.5101	9.45304	9.45304	68.63
31.5268	9.45804	9.45804	65.5	31.5268	9.45804	9.45804	68.3
31.5435	9.46305	9.46305	65.28	31.5435	9.46305	9.46305	67.97
31.5601	9.46804	9.46804	65.07	31.5601	9.46804	9.46804	67.62
31.5768	9.47304	9.47304	64.86	31.5768	9.47304	9.47304	67.29
31.5935	9.47804	9.47804	64.66	31.5935	9.47804	9.47804	66.98
31.6101	9.48303	9.48303	64.46	31.6101	9.48303	9.48303	66.64
31.6268	9.48804	9.48804	64.26	31.6268	9.48804	9.48804	66.33
31.6435	9.49304	9.49304	64.06	31.6435	9.49304	9.49304	66.02
31.6601	9.49803	9.49803	63.87	31.6601	9.49803	9.49803	65.71
31.6768	9.50305	9.50305	63.67	31.6768	9.50305	9.50305	65.39
31.6934	9.50803	9.50803	63.46	31.6934	9.50803	9.50803	65.07
31.7101	9.51303	9.51303	63.26	31.7101	9.51303	9.51303	64.76
31.7268	9.51803	9.51803	63.07	31.7268	9.51803	9.51803	64.46
31.7434	9.52303	9.52303	62.88	31.7434	9.52303	9.52303	64.16
31.7601	9.52804	9.52804	62.69	31.7601	9.52804	9.52804	63.85
31.7768	9.53304	9.53304	62.5	31.7768	9.53304	9.53304	63.55
31.8101	9.54303	9.54303	62.13	31.8101	9.54303	9.54303	62.98
31.8268	9.54804	9.54804	61.96	31.8268	9.54804	9.54804	62.68
31.8434	9.55303	9.55303	61.79	31.8434	9.55303	9.55303	62.4
31.8601	9.55804	9.55804	61.62	31.8601	9.55804	9.55804	62.12
31.8768	9.56304	9.56304	61.45	31.8768	9.56304	9.56304	61.85
31.8935	9.56803	9.56803	61.29	31.8935	9.56803	9.56803	61.57
31.9101	9.57304	9.57304	61.12	31.9101	9.57304	9.57304	61.29
31.9268	9.57803	9.57803	60.95	31.9268	9.57803	9.57803	61.02
31.9434	9.58303	9.58303	60.79	31.9434	9.58303	9.58303	60.74
31.9601	9.58804	9.58804	60.62	31.9601	9.58804	9.58804	60.47
31.9768	9.59303	9.59303	60.46	31.9768	9.59303	9.59303	60.2
31.9935	9.59804	9.59804	60.29	31.9935	9.59804	9.59804	59.94
32.0101	9.60303	9.60303	60.14	32.0101	9.60303	9.60303	59.68
32.0268	9.60803	9.60803	59.96	32.0268	9.60803	9.60803	59.42
32.0435	9.61304	9.61304	59.81	32.0435	9.61304	9.61304	59.16
32.0601	9.61804	9.61804	59.66	32.0601	9.61804	9.61804	58.91
32.0768	9.62305	9.62305	59.53	32.0768	9.62305	9.62305	58.65
32.0935	9.62804	9.62804	59.37	32.0935	9.62804	9.62804	58.4
32.1101	9.63303	9.63303	59.23	32.1101	9.63303	9.63303	58.17
32.1268	9.63803	9.63803	59.09	32.1268	9.63803	9.63803	57.91
32.1435	9.64303	9.64303	58.95	32.1435	9.64303	9.64303	57.67
32.1601	9.64803	9.64803	58.8	32.1601	9.64803	9.64803	57.43
32.1768	9.65304	9.65304	58.67	32.1768	9.65304	9.65304	57.2
32.2101	9.66304	9.66304	58.39	32.2101	9.66304	9.66304	56.73
32.2268	9.66803	9.66803	58.27	32.2268	9.66803	9.66803	56.5
32.2434	9.67303	9.67303	58.14	32.2434	9.67303	9.67303	56.27
32.2601	9.67804	9.67804	58.01	32.2601	9.67804	9.67804	56.04
32.2768	9.68303	9.68303	57.89	32.2768	9.68303	9.68303	55.83
32.2934	9.68803	9.68803	57.77	32.2934	9.68803	9.68803	55.61
32.3101	9.69303	9.69303	57.66	32.3101	9.69303	9.69303	55.39
32.3268	9.69804	9.69804	57.55	32.3268	9.69804	9.69804	55.2
32.3434	9.70303	9.70303	57.44	32.3434	9.70303	9.70303	54.99
32.3601	9.70803	9.70803	57.34	32.3601	9.70803	9.70803	54.78
32.3768	9.71303	9.71303	57.24	32.3768	9.71303	9.71303	54.57
32.3934	9.71803	9.71803	57.13	32.3934	9.71803	9.71803	54.36
32.4101	9.72303	9.72303	57.03	32.4101	9.72303	9.72303	54.17
32.4268	9.72803	9.72803	56.94	32.4268	9.72803	9.72803	53.98
32.4434	9.73303	9.73303	56.85	32.4434	9.73303	9.73303	53.8
32.4601	9.73803	9.73803	56.75	32.4601	9.73803	9.73803	53.61
32.4768	9.74305	9.74305	56.68	32.4768	9.74305	9.74305	53.44
32.4935	9.74803	9.74803	56.61	32.4935	9.74803	9.74803	53.26
32.5101	9.75303	9.75303	56.52	32.5101	9.75303	9.75303	53.09
32.5268	9.75803	9.75803	56.45	32.5268	9.75803	9.75803	52.91
32.5434	9.76303	9.76303	56.38	32.5434	9.76303	9.76303	52.75
32.5601	9.76804	9.76804	56.31	32.5601	9.76804	9.76804	52.58
32.5768	9.77303	9.77303	56.25	32.5768	9.77303	9.77303	52.41
32.6101	9.78303	9.78303	56.14	32.6101	9.78303	9.78303	52.1
32.6268	9.78803	9.78803	56.09	32.6268	9.78803	9.78803	51.94
32.6434	9.79303	9.79303	56.05	32.6434	9.79303	9.79303	51.8
32.6601	9.79803	9.79803	56	32.6601	9.79803	9.79803	51.67
32.6768	9.80303	9.80303	55.99	32.6768	9.80303	9.80303	51.55
32.6934	9.80803	9.80803	55.96	32.6934	9.80803	9.80803	51.42
32.7101	9.81303	9.81303	55.95	32.7101	9.81303	9.81303	51.3
32.7268	9.81803	9.81803	55.93	32.7268	9.81803	9.81803	51.18
32.7435	9.82304	9.82304	55.93	32.7435	9.82304	9.82304	51.06
32.7601	9.82803	9.82803	55.92	32.7601	9.82803	9.82803	50.95
32.7768	9.83304	9.83304	55.92	32.7768	9.83304	9.83304	50.84
32.7934	9.83803	9.83803	55.92	32.7934	9.83803	9.83803	50.74
32.8101	9.84303	9.84303	55.93	32.8101	9.84303	9.84303	50.64
32.8268	9.84803	9.84803	55.95	32.8268	9.84803	9.84803	50.54
32.8434	9.85303	9.85303	55.98	32.8434	9.85303	9.85303	50.46
32.8601	9.85803	9.85803	56.01	32.8601	9.85803	9.85803	50.38
32.8935	9.86803	9.86803	56.11	32.8935	9.86803	9.86803	50.23
32.9101	9.87303	9.87303	56.17	32.9101	9.87303	9.87303	50.17
32.9268	9.87803	9.87803	56.22	32.9268	9.87803	9.87803	50.12
32.9434	9.88303	9.88303	56.29	32.9434	9.88303	9.88303	50.07
32.9601	9.88803	9.88803	56.38	32.9601	9.88803	9.88803	50.02
32.9768	9.89302	9.89302	56.46	32.9768	9.89302	9.89302	49.98
32.9935	9.89803	9.89803	56.54	32.9935	9.89803	9.89803	49.94
33.0101	9.90304	9.90304	56.64	33.0101	9.90304	9.90304	49.91
33.0268	9.90804	9.90804	56.74	33.0268	9.90804	9.90804	49.89
33.0434	9.91304	9.91304	56.84	33.0434	9.91304	9.91304	49.86
33.0601	9.91803	9.91803	56.97	33.0601	9.91803	9.91803	49.85
33.0767	9.92303	9.92303	57.1	33.0767	9.92303	9.92303	49.86
33.0934	9.92803	9.92803	57.23	33.0934	9.92803	9.92803	49.85
33.1101	9.93303	9.93303	57.37	33.1101	9.93303	9.93303	49.86
33.1268	9.93803	9.93803	57.54	33.1268	9.93803	9.93803	49.88
33.1434	9.94303	9.94303	57.7	33.1434	9.94303	9.94303	49.89
33.1602	9.94805	9.94805	57.87	33.1602	9.94805	9.94805	49.93
33.1768	9.95303	9.95303	58.06	33.1768	9.95303	9.95303	49.97
33.1934	9.95803	9.95803	58.25	33.1934	9.95803	9.95803	50.03
33.2101	9.96303	9.96303	58.44	33.2101	9.96303	9.96303	50.06
33.2268	9.96803	9.96803	58.65	33.2268	9.96803	9.96803	50.13
33.2435	9.97303	9.97303	58.87	33.2435	9.97303	9.97303	50.18
33.2601	9.97803	9.97803	59.1	33.2601	9.97803	9.97803	50.24
33.2934	9.98803	9.98803	59.58	33.2934	9.98803	9.98803	50.4
33.3101	9.99303	9.99303	59.85	33.3101	9.99303	9.99303	50.52
33.3268	9.99803	9.99803	60.11	33.3268	9.99803	9.99803	50.62
33.3434	10.003	10.003	60.39	33.3434	10.003	10.003	50.72
33.3601	10.008	10.008	60.67	33.3601	10.008	10.008	50.82
33.3768	10.013	10.013	60.96	33.3768	10.013	10.013	50.94
33.3934	10.018	10.018	61.25	33.3934	10.018	10.018	51.07
33.4101	10.023	10.023	61.58	33.4101	10.023	10.023	51.21
33.4268	10.028	10.028	61.92	33.4268	10.028	10.028	51.35
33.4434	10.033	10.033	62.26	33.4434	10.033	10.033	51.51
33.4601	10.038	10.038	62.61	33.4601	10.038	10.038	51.67
33.4768	10.043	10.043	62.98	33.4768	10.043	10.043	51.84
33.4934	10.048	10.048	63.34	33.4934	10.048	10.048	52.02
33.5101	10.053	10.053	63.72	33.5101	10.053	10.053	52.19
33.5268	10.058	10.058	64.11	33.5268	10.058	10.058	52.38
33.5601	10.068	10.068	64.92	33.5601	10.068	10.068	52.78
33.5768	10.073	10.073	65.33	33.5768	10.073	10.073	52.97
33.5934	10.078	10.078	65.77	33.5934	10.078	10.078	53.2
33.6101	10.083	10.083	66.21	33.6101	10.083	10.083	53.43
33.6268	10.088	10.088	66.66	33.6268	10.088	10.088	53.67
33.6434	10.093	10.093	67.12	33.6434	10.093	10.093	53.91
33.6601	10.098	10.098	67.59	33.6601	10.098	10.098	54.17
33.6767	10.103	10.103	68.08	33.6767	10.103	10.103	54.42
33.7101	10.113	10.113	69.06	33.7101	10.113	10.113	54.94
33.7268	10.118	10.118	69.58	33.7268	10.118	10.118	55.22
33.7434	10.123	10.123	70.09	33.7434	10.123	10.123	55.51
33.7601	10.128	10.128	70.62	33.7601	10.128	10.128	55.8
33.7768	10.133	10.133	71.17	33.7768	10.133	10.133	56.09
33.7934	10.138	10.138	71.7	33.7934	10.138	10.138	56.4
33.8101	10.143	10.143	72.26	33.8101	10.143	10.143	56.71
33.8267	10.148	10.148	72.82	33.8267	10.148	10.148	57.01
33.8434	10.153	10.153	73.37	33.8434	10.153	10.153	57.32
33.8601	10.158	10.158	73.96	33.8601	10.158	10.158	57.66
33.8768	10.163	10.163	74.57	33.8768	10.163	10.163	57.99
33.8934	10.168	10.168	75.17	33.8934	10.168	10.168	58.33
33.9101	10.173	10.173	75.76	33.9101	10.173	10.173	58.66
33.9267	10.178	10.178	76.38	33.9267	10.178	10.178	59.02
33.9434	10.183	10.183	76.98	33.9434	10.183	10.183	59.38
33.9767	10.193	10.193	78.24	33.9767	10.193	10.193	60.09
33.9934	10.198	10.198	78.86	33.9934	10.198	10.198	60.46
34.0101	10.203	10.203	79.51	34.0101	10.203	10.203	60.82
34.0268	10.208	10.208	80.15	34.0268	10.208	10.208	61.21
34.0434	10.213	10.213	80.81	34.0434	10.213	10.213	61.59
34.0601	10.218	10.218	81.47	34.0601	10.218	10.218	61.98
34.0767	10.223	10.223	82.14	34.0767	10.223	10.223	62.36
34.0934	10.228	10.228	82.79	34.0934	10.228	10.228	62.76
34.1101	10.233	10.233	83.47	34.1101	10.233	10.233	63.15
34.1268	10.238	10.238	84.14	34.1268	10.238	10.238	63.55
34.1434	10.243	10.243	84.81	34.1434	10.243	10.243	63.95
34.1601	10.248	10.248	85.51	34.1601	10.248	10.248	64.36
34.1768	10.253	10.253	86.22	34.1768	10.253	10.253	64.77
34.1934	10.258	10.258	86.91	34.1934	10.258	10.258	65.17
34.2101	10.263	10.263	87.58	34.2101	10.263	10.263	65.57
34.2268	10.268	10.268	88.28	34.2268	10.268	10.268	65.98
34.2435	10.273	10.273	88.99	34.2435	10.273	10.273	66.4
34.2601	10.278	10.278	89.68	34.2601	10.278	10.278	66.83
34.2767	10.283	10.283	90.39	34.2767	10.283	10.283	67.24
34.2934	10.288	10.288	91.11	34.2934	10.288	10.288	67.66
34.3101	10.293	10.293	91.83	34.3101	10.293	10.293	68.1
34.3267	10.298	10.298	92.54	34.3267	10.298	10.298	68.54
34.3434	10.303	10.303	93.25	34.3434	10.303	10.303	68.96
34.3601	10.308	10.308	93.95	34.3601	10.308	10.308	69.39
34.3768	10.313	10.313	94.67	34.3768	10.313	10.313	69.81
34.3934	10.318	10.318	95.38	34.3934	10.318	10.318	70.23
34.4101	10.323	10.323	96.08	34.4101	10.323	10.323	70.66
34.4267	10.328	10.328	96.79	34.4267	10.328	10.328	71.08
34.4434	10.333	10.333	97.49	34.4434	10.333	10.333	71.5
34.4601	10.338	10.338	98.19	34.4601	10.338	10.338	71.93
34.4768	10.343	10.343	98.9	34.4768	10.343	10.343	72.37
34.4934	10.348	10.348	99.59	34.4934	10.348	10.348	72.78
34.5101	10.353	10.353	100.3	34.5101	10.353	10.353	73.2
34.5267	10.358	10.358	101	34.5267	10.358	10.358	73.63
34.5434	10.363	10.363	101.68	34.5434	10.363	10.363	74.05
34.5601	10.368	10.368	102.37	34.5601	10.368	10.368	74.47
34.5767	10.373	10.373	103.06	34.5767	10.373	10.373	74.88
34.5934	10.378	10.378	103.74	34.5934	10.378	10.378	75.29
34.6101	10.383	10.383	104.42	34.6101	10.383	10.383	75.7
34.6434	10.393	10.393	105.74	34.6434	10.393	10.393	76.51
34.6601	10.398	10.398	106.39	34.6601	10.398	10.398	76.91
34.6767	10.403	10.403	107.03	34.6767	10.403	10.403	77.3
34.6934	10.408	10.408	107.68	34.6934	10.408	10.408	77.7
34.7101	10.413	10.413	108.34	34.7101	10.413	10.413	78.09
34.7267	10.418	10.418	109	34.7267	10.418	10.418	78.48
34.7434	10.423	10.423	109.63	34.7434	10.423	10.423	78.88
34.7601	10.428	10.428	110.24	34.7601	10.428	10.428	79.24
34.7767	10.433	10.433	110.86	34.7767	10.433	10.433	79.62
34.7934	10.438	10.438	111.47	34.7934	10.438	10.438	79.99
34.8101	10.443	10.443	112.07	34.8101	10.443	10.443	80.34
34.8267	10.448	10.448	112.66	34.8267	10.448	10.448	80.69
34.8434	10.453	10.453	113.24	34.8434	10.453	10.453	81.05
34.8601	10.458	10.458	113.82	34.8601	10.458	10.458	81.4
34.8767	10.463	10.463	114.38	34.8767	10.463	10.463	81.74
34.8934	10.468	10.468	114.94	34.8934	10.468	10.468	82.06
34.9101	10.473	10.473	115.48	34.9101	10.473	10.473	82.4
34.9267	10.478	10.478	116.03	34.9267	10.478	10.478	82.73
34.9434	10.483	10.483	116.57	34.9434	10.483	10.483	83.05
34.9601	10.488	10.488	117.1	34.9601	10.488	10.488	83.37
[truncated: 2,519 more rows]

## Sheet: Supplementary Fig7
UV1-280280(mAu)				UV2-254254(mAu)
min	mL	CV		min	mL	CV
0.000406635	0.000122045	0.000122045	-4.83	0.000406635	0.000122045	0.000122045	-9.17
0.0170101	0.00510285	0.00510285	-4.76	0.0170101	0.00510285	0.00510285	-9.06
0.0336908	0.0101072	0.0101072	-4.61	0.0336908	0.0101072	0.0101072	-8.81
0.0532097	0.015963	0.015963	-4.54	0.0532097	0.015963	0.015963	-8.66
0.0670237	0.020107	0.020107	-4.5	0.0670237	0.020107	0.020107	-8.58
0.0836967	0.025109	0.025109	-4.48	0.0836967	0.025109	0.025109	-8.58
0.100394	0.0301182	0.0301182	-4.49	0.100394	0.0301182	0.0301182	-8.61
0.117004	0.0351011	0.0351011	-4.47	0.117004	0.0351011	0.0351011	-8.62
0.133672	0.0401017	0.0401017	-4.45	0.133672	0.0401017	0.0401017	-8.63
0.150362	0.0451088	0.0451088	-4.43	0.150362	0.0451088	0.0451088	-8.63
0.16701	0.0501029	0.0501029	-4.4	0.16701	0.0501029	0.0501029	-8.64
0.183686	0.0551059	0.0551059	-4.38	0.183686	0.0551059	0.0551059	-8.65
0.200351	0.0601055	0.0601055	-4.37	0.200351	0.0601055	0.0601055	-8.66
0.23368	0.0701041	0.0701041	-4.36	0.23368	0.0701041	0.0701041	-8.7
0.250352	0.0751056	0.0751056	-4.38	0.250352	0.0751056	0.0751056	-8.74
0.267047	0.0801141	0.0801141	-4.42	0.267047	0.0801141	0.0801141	-8.8
0.283687	0.0851061	0.0851061	-4.46	0.283687	0.0851061	0.0851061	-8.86
0.300344	0.0901031	0.0901031	-4.5	0.300344	0.0901031	0.0901031	-8.92
0.31702	0.0951061	0.0951061	-4.54	0.31702	0.0951061	0.0951061	-8.98
0.333675	0.100103	0.100103	-4.59	0.333675	0.100103	0.100103	-9.04
0.350385	0.105116	0.105116	-4.63	0.350385	0.105116	0.105116	-9.08
0.367027	0.110108	0.110108	-4.66	0.367027	0.110108	0.110108	-9.12
0.383696	0.115109	0.115109	-4.69	0.383696	0.115109	0.115109	-9.16
0.400351	0.120105	0.120105	-4.7	0.400351	0.120105	0.120105	-9.17
0.417018	0.125105	0.125105	-4.69	0.417018	0.125105	0.125105	-9.15
0.433676	0.130103	0.130103	-4.72	0.433676	0.130103	0.130103	-9.18
0.450339	0.135102	0.135102	-4.75	0.450339	0.135102	0.135102	-9.24
0.467015	0.140104	0.140104	-4.78	0.467015	0.140104	0.140104	-9.27
0.483688	0.145106	0.145106	-4.77	0.483688	0.145106	0.145106	-9.29
0.500373	0.150112	0.150112	-4.78	0.500373	0.150112	0.150112	-9.31
0.517015	0.155104	0.155104	-4.81	0.517015	0.155104	0.155104	-9.34
0.533695	0.160108	0.160108	-4.82	0.533695	0.160108	0.160108	-9.37
0.550336	0.165101	0.165101	-4.84	0.550336	0.165101	0.165101	-9.41
0.567011	0.170103	0.170103	-4.87	0.567011	0.170103	0.170103	-9.46
0.583666	0.1751	0.1751	-4.89	0.583666	0.1751	0.1751	-9.49
0.600357	0.180107	0.180107	-4.91	0.600357	0.180107	0.180107	-9.53
0.633674	0.190102	0.190102	-4.96	0.633674	0.190102	0.190102	-9.59
0.650345	0.195103	0.195103	-4.97	0.650345	0.195103	0.195103	-9.62
0.667011	0.200103	0.200103	-4.98	0.667011	0.200103	0.200103	-9.64
0.683733	0.20512	0.20512	-5	0.683733	0.20512	0.20512	-9.67
0.700327	0.210098	0.210098	-5.01	0.700327	0.210098	0.210098	-9.7
0.717015	0.215105	0.215105	-5.03	0.717015	0.215105	0.215105	-9.73
0.733672	0.220102	0.220102	-5.04	0.733672	0.220102	0.220102	-9.75
0.750333	0.2251	0.2251	-5.05	0.750333	0.2251	0.2251	-9.78
0.767018	0.230105	0.230105	-5.06	0.767018	0.230105	0.230105	-9.8
0.783676	0.235103	0.235103	-5.09	0.783676	0.235103	0.235103	-9.83
0.800344	0.240103	0.240103	-5.1	0.800344	0.240103	0.240103	-9.85
0.817003	0.245101	0.245101	-5.12	0.817003	0.245101	0.245101	-9.89
0.83368	0.250104	0.250104	-5.13	0.83368	0.250104	0.250104	-9.91
0.850336	0.255101	0.255101	-5.14	0.850336	0.255101	0.255101	-9.93
0.867004	0.260101	0.260101	-5.15	0.867004	0.260101	0.260101	-9.96
0.883673	0.265102	0.265102	-5.16	0.883673	0.265102	0.265102	-9.98
0.900372	0.270112	0.270112	-5.18	0.900372	0.270112	0.270112	-10
0.917009	0.275103	0.275103	-5.19	0.917009	0.275103	0.275103	-10.04
0.933675	0.280103	0.280103	-5.2	0.933675	0.280103	0.280103	-10.07
0.950358	0.285107	0.285107	-5.22	0.950358	0.285107	0.285107	-10.1
0.966997	0.290099	0.290099	-5.25	0.966997	0.290099	0.290099	-10.13
0.983669	0.295101	0.295101	-5.26	0.983669	0.295101	0.295101	-10.15
1.00035	0.300105	0.300105	-5.27	1.00035	0.300105	0.300105	-10.17
1.03366	0.310098	0.310098	-5.3	1.03366	0.310098	0.310098	-10.24
1.05035	0.315105	0.315105	-5.32	1.05035	0.315105	0.315105	-10.27
1.06701	0.320104	0.320104	-5.34	1.06701	0.320104	0.320104	-10.31
1.08367	0.3251	0.3251	-5.36	1.08367	0.3251	0.3251	-10.32
1.10033	0.330099	0.330099	-5.37	1.10033	0.330099	0.330099	-10.35
1.117	0.3351	0.3351	-5.38	1.117	0.3351	0.3351	-10.38
1.13367	0.3401	0.3401	-5.4	1.13367	0.3401	0.3401	-10.42
1.15034	0.345103	0.345103	-5.42	1.15034	0.345103	0.345103	-10.43
1.16703	0.350109	0.350109	-5.43	1.16703	0.350109	0.350109	-10.47
1.18367	0.355102	0.355102	-5.45	1.18367	0.355102	0.355102	-10.49
1.20033	0.360099	0.360099	-5.47	1.20033	0.360099	0.360099	-10.51
1.21701	0.365104	0.365104	-5.48	1.21701	0.365104	0.365104	-10.55
1.25032	0.375097	0.375097	-5.52	1.25032	0.375097	0.375097	-10.6
1.26702	0.380105	0.380105	-5.52	1.26702	0.380105	0.380105	-10.62
1.28368	0.385105	0.385105	-5.53	1.28368	0.385105	0.385105	-10.64
1.30032	0.390096	0.390096	-5.55	1.30032	0.390096	0.390096	-10.67
1.31699	0.395096	0.395096	-5.57	1.31699	0.395096	0.395096	-10.69
1.33366	0.400097	0.400097	-5.58	1.33366	0.400097	0.400097	-10.72
1.35032	0.405097	0.405097	-5.59	1.35032	0.405097	0.405097	-10.75
1.36701	0.410102	0.410102	-5.61	1.36701	0.410102	0.410102	-10.77
1.3837	0.415112	0.415112	-5.63	1.3837	0.415112	0.415112	-10.8
1.40037	0.420112	0.420112	-5.64	1.40037	0.420112	0.420112	-10.82
1.41699	0.425098	0.425098	-5.66	1.41699	0.425098	0.425098	-10.84
1.43368	0.430103	0.430103	-5.67	1.43368	0.430103	0.430103	-10.87
1.45032	0.435096	0.435096	-5.68	1.45032	0.435096	0.435096	-10.9
1.46701	0.440104	0.440104	-5.67	1.46701	0.440104	0.440104	-10.92
1.48367	0.445102	0.445102	-5.7	1.48367	0.445102	0.445102	-10.96
1.50039	0.450115	0.450115	-5.71	1.50039	0.450115	0.450115	-10.97
1.51703	0.455108	0.455108	-5.72	1.51703	0.455108	0.455108	-10.99
1.53366	0.460099	0.460099	-5.73	1.53366	0.460099	0.460099	-11.02
1.55036	0.465109	0.465109	-5.75	1.55036	0.465109	0.465109	-11.04
1.56748	0.470244	0.470244	-5.76	1.56748	0.470244	0.470244	-11.06
1.58367	0.475102	0.475102	-5.77	1.58367	0.475102	0.475102	-11.08
1.60033	0.480098	0.480098	-5.78	1.60033	0.480098	0.480098	-11.11
1.63368	0.490104	0.490104	-5.8	1.63368	0.490104	0.490104	-11.15
1.65035	0.495105	0.495105	-5.8	1.65035	0.495105	0.495105	-11.17
1.66699	0.500097	0.500097	-5.81	1.66699	0.500097	0.500097	-11.18
1.68366	0.505097	0.505097	-5.82	1.68366	0.505097	0.505097	-11.21
1.70032	0.510096	0.510096	-5.83	1.70032	0.510096	0.510096	-11.23
1.71699	0.515097	0.515097	-5.84	1.71699	0.515097	0.515097	-11.26
1.73368	0.520104	0.520104	-5.86	1.73368	0.520104	0.520104	-11.28
1.75037	0.525111	0.525111	-5.86	1.75037	0.525111	0.525111	-11.29
1.78366	0.535099	0.535099	-5.89	1.78366	0.535099	0.535099	-11.33
1.80033	0.5401	0.5401	-5.89	1.80033	0.5401	0.5401	-11.35
1.81699	0.545098	0.545098	-5.89	1.81699	0.545098	0.545098	-11.37
1.83367	0.550101	0.550101	-5.9	1.83367	0.550101	0.550101	-11.39
1.85035	0.555104	0.555104	-5.91	1.85035	0.555104	0.555104	-11.4
1.867	0.560101	0.560101	-5.9	1.867	0.560101	0.560101	-11.42
1.88366	0.565098	0.565098	-5.92	1.88366	0.565098	0.565098	-11.44
1.90034	0.570103	0.570103	-5.94	1.90034	0.570103	0.570103	-11.47
1.93365	0.580095	0.580095	-5.94	1.93365	0.580095	0.580095	-11.5
1.95032	0.585096	0.585096	-5.95	1.95032	0.585096	0.585096	-11.52
1.96702	0.590107	0.590107	-5.96	1.96702	0.590107	0.590107	-11.53
1.98365	0.595094	0.595094	-5.97	1.98365	0.595094	0.595094	-11.55
2.00031	0.600094	0.600094	-5.97	2.00031	0.600094	0.600094	-11.58
2.01699	0.605097	0.605097	-5.99	2.01699	0.605097	0.605097	-11.6
2.03364	0.610093	0.610093	-6	2.03364	0.610093	0.610093	-11.61
2.05034	0.615102	0.615102	-5.99	2.05034	0.615102	0.615102	-11.63
2.06698	0.620095	0.620095	-6	2.06698	0.620095	0.620095	-11.65
2.08367	0.625102	0.625102	-6.01	2.08367	0.625102	0.625102	-11.68
2.10038	0.630113	0.630113	-6.03	2.10038	0.630113	0.630113	-11.69
2.11698	0.635093	0.635093	-6.02	2.11698	0.635093	0.635093	-11.7
2.13365	0.640096	0.640096	-6.03	2.13365	0.640096	0.640096	-11.72
2.15033	0.645098	0.645098	-6.04	2.15033	0.645098	0.645098	-11.74
2.167	0.650099	0.650099	-6.05	2.167	0.650099	0.650099	-11.76
2.18366	0.655099	0.655099	-6.06	2.18366	0.655099	0.655099	-11.78
2.20035	0.660105	0.660105	-6.06	2.20035	0.660105	0.660105	-11.8
2.21699	0.665097	0.665097	-6.06	2.21699	0.665097	0.665097	-11.81
2.23366	0.670098	0.670098	-6.07	2.23366	0.670098	0.670098	-11.82
2.25032	0.675096	0.675096	-6.07	2.25032	0.675096	0.675096	-11.84
2.26697	0.680092	0.680092	-6.08	2.26697	0.680092	0.680092	-11.85
2.28365	0.685096	0.685096	-6.09	2.28365	0.685096	0.685096	-11.87
2.30031	0.690094	0.690094	-6.1	2.30031	0.690094	0.690094	-11.9
2.33364	0.700093	0.700093	-6.12	2.33364	0.700093	0.700093	-11.93
2.35032	0.705096	0.705096	-6.11	2.35032	0.705096	0.705096	-11.94
2.36698	0.710094	0.710094	-6.11	2.36698	0.710094	0.710094	-11.96
2.38365	0.715094	0.715094	-6.12	2.38365	0.715094	0.715094	-11.97
2.40032	0.720096	0.720096	-6.14	2.40032	0.720096	0.720096	-11.98
2.41699	0.725096	0.725096	-6.13	2.41699	0.725096	0.725096	-12
2.43363	0.73009	0.73009	-6.14	2.43363	0.73009	0.73009	-12.02
2.45032	0.735095	0.735095	-6.15	2.45032	0.735095	0.735095	-12.03
2.46699	0.740097	0.740097	-6.15	2.46699	0.740097	0.740097	-12.05
2.48365	0.745094	0.745094	-6.15	2.48365	0.745094	0.745094	-12.06
2.50031	0.750094	0.750094	-6.15	2.50031	0.750094	0.750094	-12.08
2.51698	0.755095	0.755095	-6.17	2.51698	0.755095	0.755095	-12.1
2.53365	0.760096	0.760096	-6.18	2.53365	0.760096	0.760096	-12.12
2.55031	0.765092	0.765092	-6.18	2.55031	0.765092	0.765092	-12.14
2.56698	0.770095	0.770095	-6.2	2.56698	0.770095	0.770095	-12.15
2.58364	0.775091	0.775091	-6.2	2.58364	0.775091	0.775091	-12.17
2.60036	0.780107	0.780107	-6.21	2.60036	0.780107	0.780107	-12.19
2.61697	0.78509	0.78509	-6.21	2.61697	0.78509	0.78509	-12.2
2.63364	0.790093	0.790093	-6.2	2.63364	0.790093	0.790093	-12.2
2.65035	0.795106	0.795106	-6.21	2.65035	0.795106	0.795106	-12.22
2.66699	0.800098	0.800098	-6.21	2.66699	0.800098	0.800098	-12.24
2.68365	0.805096	0.805096	-6.23	2.68365	0.805096	0.805096	-12.27
2.70032	0.810095	0.810095	-6.24	2.70032	0.810095	0.810095	-12.29
2.71698	0.815095	0.815095	-6.22	2.71698	0.815095	0.815095	-12.3
2.73364	0.820091	0.820091	-6.23	2.73364	0.820091	0.820091	-12.31
2.75031	0.825093	0.825093	-6.24	2.75031	0.825093	0.825093	-12.32
2.767	0.8301	0.8301	-6.23	2.767	0.8301	0.8301	-12.33
2.78367	0.8351	0.8351	-6.23	2.78367	0.8351	0.8351	-12.33
2.8003	0.84009	0.84009	-6.24	2.8003	0.84009	0.84009	-12.33
2.81697	0.84509	0.84509	-6.25	2.81697	0.84509	0.84509	-12.36
2.83365	0.850095	0.850095	-6.24	2.83365	0.850095	0.850095	-12.38
2.85031	0.855093	0.855093	-6.25	2.85031	0.855093	0.855093	-12.38
2.86701	0.860102	0.860102	-6.25	2.86701	0.860102	0.860102	-12.4
2.88365	0.865096	0.865096	-6.25	2.88365	0.865096	0.865096	-12.42
2.90031	0.870093	0.870093	-6.25	2.90031	0.870093	0.870093	-12.42
2.91698	0.875095	0.875095	-6.25	2.91698	0.875095	0.875095	-12.43
2.93365	0.880094	0.880094	-6.26	2.93365	0.880094	0.880094	-12.44
2.95031	0.885094	0.885094	-6.26	2.95031	0.885094	0.885094	-12.46
2.96697	0.890091	0.890091	-6.26	2.96697	0.890091	0.890091	-12.46
3.00033	0.9001	0.9001	-6.27	3.00033	0.9001	0.9001	-12.49
3.01697	0.905091	0.905091	-6.27	3.01697	0.905091	0.905091	-12.49
3.03365	0.910095	0.910095	-6.27	3.03365	0.910095	0.910095	-12.5
3.05031	0.915094	0.915094	-6.27	3.05031	0.915094	0.915094	-12.52
3.06698	0.920093	0.920093	-6.27	3.06698	0.920093	0.920093	-12.52
3.08366	0.925097	0.925097	-6.28	3.08366	0.925097	0.925097	-12.53
3.10031	0.930094	0.930094	-6.28	3.10031	0.930094	0.930094	-12.56
3.11697	0.935091	0.935091	-6.29	3.11697	0.935091	0.935091	-12.58
3.13363	0.940088	0.940088	-6.29	3.13363	0.940088	0.940088	-12.6
3.15029	0.945088	0.945088	-6.3	3.15029	0.945088	0.945088	-12.61
3.17648	0.952945	0.952945	-6.31	3.17648	0.952945	0.952945	-12.61
3.18365	0.955094	0.955094	-6.31	3.18365	0.955094	0.955094	-12.64
3.2003	0.960089	0.960089	-6.32	3.2003	0.960089	0.960089	-12.65
3.217	0.965101	0.965101	-6.31	3.217	0.965101	0.965101	-12.66
3.23364	0.970092	0.970092	-6.31	3.23364	0.970092	0.970092	-12.68
3.2503	0.97509	0.97509	-6.32	3.2503	0.97509	0.97509	-12.68
3.26698	0.980094	0.980094	-6.32	3.26698	0.980094	0.980094	-12.7
3.29319	0.987956	0.987956	-6.33	3.29319	0.987956	0.987956	-12.71
3.3003	0.990089	0.990089	-6.34	3.3003	0.990089	0.990089	-12.73
3.31696	0.995088	0.995088	-6.33	3.31696	0.995088	0.995088	-12.74
3.3503	1.00509	1.00509	-6.35	3.3503	1.00509	1.00509	-12.77
3.36699	1.0101	1.0101	-6.35	3.36699	1.0101	1.0101	-12.79
3.38364	1.01509	1.01509	-6.36	3.38364	1.01509	1.01509	-12.81
3.41698	1.02509	1.02509	-6.38	3.41698	1.02509	1.02509	-12.83
3.43365	1.03009	1.03009	-6.37	3.43365	1.03009	1.03009	-12.85
3.45032	1.0351	1.0351	-6.37	3.45032	1.0351	1.0351	-12.86
3.46697	1.04009	1.04009	-6.38	3.46697	1.04009	1.04009	-12.87
3.48363	1.04509	1.04509	-6.39	3.48363	1.04509	1.04509	-12.88
3.50938	1.05281	1.05281	-6.39	3.50938	1.05281	1.05281	-12.89
3.51697	1.05509	1.05509	-6.4	3.51697	1.05509	1.05509	-12.9
3.5503	1.06509	1.06509	-6.42	3.5503	1.06509	1.06509	-12.93
3.56699	1.0701	1.0701	-6.41	3.56699	1.0701	1.0701	-12.94
3.58552	1.07566	1.07566	-6.41	3.58552	1.07566	1.07566	-12.95
3.60031	1.08009	1.08009	-6.42	3.60031	1.08009	1.08009	-12.96
3.62649	1.08795	1.08795	-6.43	3.62649	1.08795	1.08795	-12.97
3.63365	1.0901	1.0901	-6.44	3.63365	1.0901	1.0901	-12.98
3.65029	1.09509	1.09509	-6.44	3.65029	1.09509	1.09509	-12.99
3.66698	1.1001	1.1001	-6.44	3.66698	1.1001	1.1001	-13.02
3.68365	1.1051	1.1051	-6.43	3.68365	1.1051	1.1051	-13.02
3.70029	1.11009	1.11009	-6.44	3.70029	1.11009	1.11009	-13.04
3.71696	1.11509	1.11509	-6.45	3.71696	1.11509	1.11509	-13.05
3.74359	1.12308	1.12308	-6.45	3.74359	1.12308	1.12308	-13.06
3.75029	1.12509	1.12509	-6.44	3.75029	1.12509	1.12509	-13.07
3.76696	1.13009	1.13009	-6.45	3.76696	1.13009	1.13009	-13.08
3.8003	1.14009	1.14009	-6.45	3.8003	1.14009	1.14009	-13.1
3.81695	1.14508	1.14508	-6.46	3.81695	1.14508	1.14508	-13.11
3.83363	1.15009	1.15009	-6.46	3.83363	1.15009	1.15009	-13.11
3.85148	1.15545	1.15545	-6.45	3.85148	1.15545	1.15545	-13.13
3.86695	1.16009	1.16009	-6.46	3.86695	1.16009	1.16009	-13.14
3.88364	1.16509	1.16509	-6.47	3.88364	1.16509	1.16509	-13.15
3.90031	1.17009	1.17009	-6.46	3.90031	1.17009	1.17009	-13.16
3.93364	1.18009	1.18009	-6.49	3.93364	1.18009	1.18009	-13.19
3.95031	1.18509	1.18509	-6.49	3.95031	1.18509	1.18509	-13.2
3.96696	1.19009	1.19009	-6.48	3.96696	1.19009	1.19009	-13.2
3.98362	1.19509	1.19509	-6.49	3.98362	1.19509	1.19509	-13.22
4.00029	1.20009	1.20009	-6.49	4.00029	1.20009	1.20009	-13.23
4.01698	1.20509	1.20509	-6.51	4.01698	1.20509	1.20509	-13.24
4.03362	1.21009	1.21009	-6.51	4.03362	1.21009	1.21009	-13.26
4.05029	1.21509	1.21509	-6.51	4.05029	1.21509	1.21509	-13.25
4.08362	1.22509	1.22509	-6.52	4.08362	1.22509	1.22509	-13.29
4.10028	1.23009	1.23009	-6.53	4.10028	1.23009	1.23009	-13.3
4.11697	1.23509	1.23509	-6.53	4.11697	1.23509	1.23509	-13.3
4.13365	1.24009	1.24009	-6.52	4.13365	1.24009	1.24009	-13.31
4.1503	1.24509	1.24509	-6.53	4.1503	1.24509	1.24509	-13.32
4.16697	1.25009	1.25009	-6.52	4.16697	1.25009	1.25009	-13.33
4.18362	1.25509	1.25509	-6.53	4.18362	1.25509	1.25509	-13.35
4.20028	1.26008	1.26008	-6.53	4.20028	1.26008	1.26008	-13.36
4.21697	1.26509	1.26509	-6.54	4.21697	1.26509	1.26509	-13.37
4.23483	1.27045	1.27045	-6.55	4.23483	1.27045	1.27045	-13.37
4.25029	1.27509	1.27509	-6.55	4.25029	1.27509	1.27509	-13.39
4.26696	1.28009	1.28009	-6.56	4.26696	1.28009	1.28009	-13.4
4.28361	1.28508	1.28508	-6.55	4.28361	1.28508	1.28508	-13.4
4.30029	1.29009	1.29009	-6.55	4.30029	1.29009	1.29009	-13.4
4.31698	1.29509	1.29509	-6.56	4.31698	1.29509	1.29509	-13.41
4.33361	1.30008	1.30008	-6.56	4.33361	1.30008	1.30008	-13.41
4.3503	1.30509	1.30509	-6.57	4.3503	1.30509	1.30509	-13.43
4.36698	1.31009	1.31009	-6.57	4.36698	1.31009	1.31009	-13.44
4.38361	1.31508	1.31508	-6.57	4.38361	1.31508	1.31508	-13.46
4.40029	1.32009	1.32009	-6.58	4.40029	1.32009	1.32009	-13.47
4.41695	1.32508	1.32508	-6.59	4.41695	1.32508	1.32508	-13.48
4.43362	1.33008	1.33008	-6.58	4.43362	1.33008	1.33008	-13.49
4.45028	1.33508	1.33508	-6.59	4.45028	1.33508	1.33508	-13.5
4.46696	1.34009	1.34009	-6.6	4.46696	1.34009	1.34009	-13.5
4.48365	1.3451	1.3451	-6.59	4.48365	1.3451	1.3451	-13.51
4.5003	1.35009	1.35009	-6.59	4.5003	1.35009	1.35009	-13.53
4.51694	1.35508	1.35508	-6.61	4.51694	1.35508	1.35508	-13.53
4.53363	1.36009	1.36009	-6.61	4.53363	1.36009	1.36009	-13.53
4.55028	1.36508	1.36508	-6.61	4.55028	1.36508	1.36508	-13.55
4.56696	1.37009	1.37009	-6.61	4.56696	1.37009	1.37009	-13.56
4.58362	1.37509	1.37509	-6.6	4.58362	1.37509	1.37509	-13.57
4.61695	1.38509	1.38509	-6.61	4.61695	1.38509	1.38509	-13.58
4.63361	1.39008	1.39008	-6.61	4.63361	1.39008	1.39008	-13.58
4.65028	1.39508	1.39508	-6.61	4.65028	1.39508	1.39508	-13.59
4.66696	1.40009	1.40009	-6.63	4.66696	1.40009	1.40009	-13.6
4.68361	1.40508	1.40508	-6.63	4.68361	1.40508	1.40508	-13.61
4.70031	1.41009	1.41009	-6.64	4.70031	1.41009	1.41009	-13.61
4.71695	1.41509	1.41509	-6.63	4.71695	1.41509	1.41509	-13.61
4.73362	1.42009	1.42009	-6.63	4.73362	1.42009	1.42009	-13.63
4.75041	1.42512	1.42512	-6.62	4.75041	1.42512	1.42512	-13.64
4.76695	1.43009	1.43009	-6.63	4.76695	1.43009	1.43009	-13.66
4.78361	1.43508	1.43508	-6.63	4.78361	1.43508	1.43508	-13.67
4.8003	1.44009	1.44009	-6.64	4.8003	1.44009	1.44009	-13.68
4.81696	1.44509	1.44509	-6.64	4.81696	1.44509	1.44509	-13.69
4.83362	1.45009	1.45009	-6.65	4.83362	1.45009	1.45009	-13.69
4.85028	1.45508	1.45508	-6.65	4.85028	1.45508	1.45508	-13.69
4.86695	1.46009	1.46009	-6.65	4.86695	1.46009	1.46009	-13.71
4.8836	1.46508	1.46508	-6.65	4.8836	1.46508	1.46508	-13.71
4.90029	1.47009	1.47009	-6.66	4.90029	1.47009	1.47009	-13.72
4.91816	1.47545	1.47545	-6.65	4.91816	1.47545	1.47545	-13.73
4.93364	1.48009	1.48009	-6.65	4.93364	1.48009	1.48009	-13.73
4.95028	1.48508	1.48508	-6.66	4.95028	1.48508	1.48508	-13.74
4.96695	1.49008	1.49008	-6.66	4.96695	1.49008	1.49008	-13.75
4.98361	1.49508	1.49508	-6.67	4.98361	1.49508	1.49508	-13.76
5.01696	1.50509	1.50509	-6.68	5.01696	1.50509	1.50509	-13.78
5.03363	1.51009	1.51009	-6.68	5.03363	1.51009	1.51009	-13.79
5.05027	1.51508	1.51508	-6.68	5.05027	1.51508	1.51508	-13.79
5.06696	1.52009	1.52009	-6.69	5.06696	1.52009	1.52009	-13.79
5.08361	1.52508	1.52508	-6.69	5.08361	1.52508	1.52508	-13.8
5.10028	1.53008	1.53008	-6.69	5.10028	1.53008	1.53008	-13.81
5.11694	1.53508	1.53508	-6.68	5.11694	1.53508	1.53508	-13.82
5.13361	1.54008	1.54008	-6.69	5.13361	1.54008	1.54008	-13.83
5.15029	1.54509	1.54509	-6.68	5.15029	1.54509	1.54509	-13.83
5.16695	1.55008	1.55008	-6.69	5.16695	1.55008	1.55008	-13.83
5.18362	1.55509	1.55509	-6.69	5.18362	1.55509	1.55509	-13.84
5.20028	1.56008	1.56008	-6.69	5.20028	1.56008	1.56008	-13.85
5.21694	1.56508	1.56508	-6.7	5.21694	1.56508	1.56508	-13.86
5.2336	1.57008	1.57008	-6.7	5.2336	1.57008	1.57008	-13.87
5.25029	1.57509	1.57509	-6.71	5.25029	1.57509	1.57509	-13.87
5.26696	1.58009	1.58009	-6.71	5.26696	1.58009	1.58009	-13.86
5.28366	1.5851	1.5851	-6.7	5.28366	1.5851	1.5851	-13.87
5.30027	1.59008	1.59008	-6.7	5.30027	1.59008	1.59008	-13.89
5.3336	1.60008	1.60008	-6.71	5.3336	1.60008	1.60008	-13.9
5.35029	1.60509	1.60509	-6.71	5.35029	1.60509	1.60509	-13.88
5.36694	1.61008	1.61008	-6.71	5.36694	1.61008	1.61008	-13.89
5.38362	1.61509	1.61509	-6.71	5.38362	1.61509	1.61509	-13.91
5.40028	1.62008	1.62008	-6.71	5.40028	1.62008	1.62008	-13.92
5.41695	1.62508	1.62508	-6.72	5.41695	1.62508	1.62508	-13.93
5.4336	1.63008	1.63008	-6.71	5.4336	1.63008	1.63008	-13.92
5.45027	1.63508	1.63508	-6.72	5.45027	1.63508	1.63508	-13.92
5.46698	1.6401	1.6401	-6.72	5.46698	1.6401	1.6401	-13.94
5.48362	1.64509	1.64509	-6.72	5.48362	1.64509	1.64509	-13.95
5.50029	1.65009	1.65009	-6.71	5.50029	1.65009	1.65009	-13.95
5.51693	1.65508	1.65508	-6.72	5.51693	1.65508	1.65508	-13.96
5.53359	1.66008	1.66008	-6.72	5.53359	1.66008	1.66008	-13.97
5.55028	1.66508	1.66508	-6.72	5.55028	1.66508	1.66508	-13.97
5.56693	1.67008	1.67008	-6.73	5.56693	1.67008	1.67008	-13.98
5.60367	1.6811	1.6811	-6.72	5.60367	1.6811	1.6811	-13.98
5.61695	1.68508	1.68508	-6.72	5.61695	1.68508	1.68508	-13.98
5.6336	1.69008	1.69008	-6.73	5.6336	1.69008	1.69008	-13.99
5.65027	1.69508	1.69508	-6.73	5.65027	1.69508	1.69508	-14
5.66693	1.70008	1.70008	-6.73	5.66693	1.70008	1.70008	-14
5.68359	1.70508	1.70508	-6.73	5.68359	1.70508	1.70508	-14.01
5.70026	1.71008	1.71008	-6.74	5.70026	1.71008	1.71008	-14.02
5.7336	1.72008	1.72008	-6.74	5.7336	1.72008	1.72008	-14.04
5.75027	1.72508	1.72508	-6.73	5.75027	1.72508	1.72508	-14.05
5.76693	1.73008	1.73008	-6.74	5.76693	1.73008	1.73008	-14.05
5.7836	1.73508	1.73508	-6.73	5.7836	1.73508	1.73508	-14.04
5.80028	1.74009	1.74009	-6.75	5.80028	1.74009	1.74009	-14.05
5.81692	1.74507	1.74507	-6.74	5.81692	1.74507	1.74507	-14.05
5.83361	1.75008	1.75008	-6.75	5.83361	1.75008	1.75008	-14.05
5.8503	1.75509	1.75509	-6.75	5.8503	1.75509	1.75509	-14.07
5.86695	1.76008	1.76008	-6.75	5.86695	1.76008	1.76008	-14.08
5.88359	1.76508	1.76508	-6.75	5.88359	1.76508	1.76508	-14.07
5.90025	1.77008	1.77008	-6.75	5.90025	1.77008	1.77008	-14.08
5.91693	1.77508	1.77508	-6.75	5.91693	1.77508	1.77508	-14.08
5.93361	1.78008	1.78008	-6.75	5.93361	1.78008	1.78008	-14.08
5.95028	1.78509	1.78509	-6.75	5.95028	1.78509	1.78509	-14.08
5.96694	1.79008	1.79008	-6.75	5.96694	1.79008	1.79008	-14.08
5.9836	1.79508	1.79508	-6.75	5.9836	1.79508	1.79508	-14.1
6.00031	1.80009	1.80009	-6.75	6.00031	1.80009	1.80009	-14.11
6.01692	1.80507	1.80507	-6.75	6.01692	1.80507	1.80507	-14.11
6.0336	1.81008	1.81008	-6.76	6.0336	1.81008	1.81008	-14.11
6.05027	1.81508	1.81508	-6.76	6.05027	1.81508	1.81508	-14.12
6.06695	1.82008	1.82008	-6.76	6.06695	1.82008	1.82008	-14.12
6.08359	1.82508	1.82508	-6.76	6.08359	1.82508	1.82508	-14.12
6.10026	1.83008	1.83008	-6.76	6.10026	1.83008	1.83008	-14.13
6.13359	1.84008	1.84008	-6.76	6.13359	1.84008	1.84008	-14.14
6.15027	1.84508	1.84508	-6.76	6.15027	1.84508	1.84508	-14.15
6.16693	1.85008	1.85008	-6.78	6.16693	1.85008	1.85008	-14.14
6.1836	1.85508	1.85508	-6.77	6.1836	1.85508	1.85508	-14.15
6.20027	1.86008	1.86008	-6.77	6.20027	1.86008	1.86008	-14.15
6.21693	1.86508	1.86508	-6.77	6.21693	1.86508	1.86508	-14.15
6.2336	1.87008	1.87008	-6.77	6.2336	1.87008	1.87008	-14.16
6.25026	1.87508	1.87508	-6.77	6.25026	1.87508	1.87508	-14.17
6.26693	1.88008	1.88008	-6.76	6.26693	1.88008	1.88008	-14.17
6.28362	1.88509	1.88509	-6.77	6.28362	1.88509	1.88509	-14.17
6.30025	1.89007	1.89007	-6.77	6.30025	1.89007	1.89007	-14.19
6.31694	1.89508	1.89508	-6.77	6.31694	1.89508	1.89508	-14.18
6.33359	1.90008	1.90008	-6.77	6.33359	1.90008	1.90008	-14.18
6.35025	1.90508	1.90508	-6.76	6.35025	1.90508	1.90508	-14.19
6.36692	1.91008	1.91008	-6.78	6.36692	1.91008	1.91008	-14.19
6.38359	1.91508	1.91508	-6.78	6.38359	1.91508	1.91508	-14.19
6.40031	1.92009	1.92009	-6.79	6.40031	1.92009	1.92009	-14.19
6.41696	1.92509	1.92509	-6.78	6.41696	1.92509	1.92509	-14.19
6.43359	1.93008	1.93008	-6.78	6.43359	1.93008	1.93008	-14.2
6.45026	1.93508	1.93508	-6.78	6.45026	1.93508	1.93508	-14.2
6.46692	1.94008	1.94008	-6.78	6.46692	1.94008	1.94008	-14.21
6.48359	1.94508	1.94508	-6.78	6.48359	1.94508	1.94508	-14.22
6.50026	1.95008	1.95008	-6.8	6.50026	1.95008	1.95008	-14.23
6.53358	1.96008	1.96008	-6.77	6.53358	1.96008	1.96008	-14.23
6.55025	1.96507	1.96507	-6.78	6.55025	1.96507	1.96507	-14.22
6.56692	1.97008	1.97008	-6.78	6.56692	1.97008	1.97008	-14.22
6.58359	1.97508	1.97508	-6.78	6.58359	1.97508	1.97508	-14.22
6.60025	1.98008	1.98008	-6.78	6.60025	1.98008	1.98008	-14.22
6.61692	1.98507	1.98507	-6.77	6.61692	1.98507	1.98507	-14.22
6.63361	1.99008	1.99008	-6.76	6.63361	1.99008	1.99008	-14.23
6.65026	1.99508	1.99508	-6.76	6.65026	1.99508	1.99508	-14.22
6.66691	2.00007	2.00007	-6.77	6.66691	2.00007	2.00007	-14.24
6.68359	2.00508	2.00508	-6.77	6.68359	2.00508	2.00508	-14.24
6.70024	2.01007	2.01007	-6.78	6.70024	2.01007	2.01007	-14.24
6.71692	2.01508	2.01508	-6.77	6.71692	2.01508	2.01508	-14.24
6.73359	2.02008	2.02008	-6.78	6.73359	2.02008	2.02008	-14.25
6.75033	2.0251	2.0251	-6.79	6.75033	2.0251	2.0251	-14.26
6.7836	2.03508	2.03508	-6.78	6.7836	2.03508	2.03508	-14.26
6.80025	2.04008	2.04008	-6.78	6.80025	2.04008	2.04008	-14.26
6.81691	2.04507	2.04507	-6.79	6.81691	2.04507	2.04507	-14.26
6.83358	2.05008	2.05008	-6.77	6.83358	2.05008	2.05008	-14.27
6.85027	2.05508	2.05508	-6.79	6.85027	2.05508	2.05508	-14.26
6.86692	2.06008	2.06008	-6.78	6.86692	2.06008	2.06008	-14.26
6.88357	2.06507	2.06507	-6.78	6.88357	2.06507	2.06507	-14.26
6.90025	2.07008	2.07008	-6.78	6.90025	2.07008	2.07008	-14.27
6.91692	2.07508	2.07508	-6.77	6.91692	2.07508	2.07508	-14.28
6.93359	2.08008	2.08008	-6.75	6.93359	2.08008	2.08008	-14.28
6.95024	2.08507	2.08507	-6.76	6.95024	2.08507	2.08507	-14.29
6.96694	2.09008	2.09008	-6.76	6.96694	2.09008	2.09008	-14.29
6.98358	2.09508	2.09508	-6.75	6.98358	2.09508	2.09508	-14.28
7.00025	2.10007	2.10007	-6.76	7.00025	2.10007	2.10007	-14.27
7.01694	2.10508	2.10508	-6.76	7.01694	2.10508	2.10508	-14.28
7.03359	2.11008	2.11008	-6.76	7.03359	2.11008	2.11008	-14.29
7.05029	2.11509	2.11509	-6.76	7.05029	2.11509	2.11509	-14.28
7.06693	2.12008	2.12008	-6.74	7.06693	2.12008	2.12008	-14.28
7.08359	2.12508	2.12508	-6.74	7.08359	2.12508	2.12508	-14.29
7.10025	2.13008	2.13008	-6.74	7.10025	2.13008	2.13008	-14.28
7.11761	2.13528	2.13528	-6.75	7.11761	2.13528	2.13528	-14.28
7.13357	2.14007	2.14007	-6.73	7.13357	2.14007	2.14007	-14.28
7.15025	2.14507	2.14507	-6.73	7.15025	2.14507	2.14507	-14.27
7.16691	2.15007	2.15007	-6.72	7.16691	2.15007	2.15007	-14.26
7.1836	2.15508	2.15508	-6.73	7.1836	2.15508	2.15508	-14.27
7.20025	2.16008	2.16008	-6.72	7.20025	2.16008	2.16008	-14.27
7.21691	2.16507	2.16507	-6.71	7.21691	2.16507	2.16507	-14.29
7.23357	2.17007	2.17007	-6.7	7.23357	2.17007	2.17007	-14.28
7.25025	2.17508	2.17508	-6.69	7.25025	2.17508	2.17508	-14.27
7.26691	2.18007	2.18007	-6.68	7.26691	2.18007	2.18007	-14.26
7.28358	2.18507	2.18507	-6.67	7.28358	2.18507	2.18507	-14.26
7.30024	2.19007	2.19007	-6.67	7.30024	2.19007	2.19007	-14.26
7.31695	2.19509	2.19509	-6.66	7.31695	2.19509	2.19509	-14.25
7.33361	2.20008	2.20008	-6.64	7.33361	2.20008	2.20008	-14.24
7.35023	2.20507	2.20507	-6.61	7.35023	2.20507	2.20507	-14.24
7.36691	2.21007	2.21007	-6.61	7.36691	2.21007	2.21007	-14.24
7.38359	2.21508	2.21508	-6.59	7.38359	2.21508	2.21508	-14.23
7.40025	2.22007	2.22007	-6.58	7.40025	2.22007	2.22007	-14.22
7.41692	2.22508	2.22508	-6.57	7.41692	2.22508	2.22508	-14.22
7.45025	2.23507	2.23507	-6.56	7.45025	2.23507	2.23507	-14.23
7.4669	2.24007	2.24007	-6.55	7.4669	2.24007	2.24007	-14.24
7.48358	2.24507	2.24507	-6.56	7.48358	2.24507	2.24507	-14.25
7.50025	2.25007	2.25007	-6.57	7.50025	2.25007	2.25007	-14.29
7.5169	2.25507	2.25507	-6.6	7.5169	2.25507	2.25507	-14.35
7.53359	2.26008	2.26008	-6.62	7.53359	2.26008	2.26008	-14.39
7.55024	2.26507	2.26507	-6.67	7.55024	2.26507	2.26507	-14.45
7.5669	2.27007	2.27007	-6.74	7.5669	2.27007	2.27007	-14.51
7.5836	2.27508	2.27508	-6.79	7.5836	2.27508	2.27508	-14.59
7.60024	2.28007	2.28007	-6.83	7.60024	2.28007	2.28007	-14.66
7.6169	2.28507	2.28507	-6.88	7.6169	2.28507	2.28507	-14.72
7.63356	2.29007	2.29007	-6.92	7.63356	2.29007	2.29007	-14.78
7.65024	2.29507	2.29507	-6.94	7.65024	2.29507	2.29507	-14.82
7.6669	2.30007	2.30007	-6.97	7.6669	2.30007	2.30007	-14.85
7.68356	2.30507	2.30507	-7	7.68356	2.30507	2.30507	-14.88
7.71689	2.31507	2.31507	-7.04	7.71689	2.31507	2.31507	-14.93
7.73378	2.32013	2.32013	-7.04	7.73378	2.32013	2.32013	-14.95
7.75025	2.32508	2.32508	-7.06	7.75025	2.32508	2.32508	-14.96
7.76693	2.33008	2.33008	-7.07	7.76693	2.33008	2.33008	-14.96
7.78358	2.33507	2.33507	-7.07	7.78358	2.33507	2.33507	-14.98
7.80024	2.34007	2.34007	-7.08	7.80024	2.34007	2.34007	-14.99
7.81691	2.34507	2.34507	-7.08	7.81691	2.34507	2.34507	-15
7.83357	2.35007	2.35007	-7.08	7.83357	2.35007	2.35007	-15
7.85027	2.35508	2.35508	-7.09	7.85027	2.35508	2.35508	-14.99
7.8669	2.36007	2.36007	-7.09	7.8669	2.36007	2.36007	-15
7.88359	2.36508	2.36508	-7.09	7.88359	2.36508	2.36508	-15
7.90023	2.37007	2.37007	-7.08	7.90023	2.37007	2.37007	-15
7.9169	2.37507	2.37507	-7.08	7.9169	2.37507	2.37507	-14.99
7.93358	2.38007	2.38007	-7.09	7.93358	2.38007	2.38007	-14.99
7.95024	2.38507	2.38507	-7.09	7.95024	2.38507	2.38507	-14.99
7.98357	2.39507	2.39507	-7.07	7.98357	2.39507	2.39507	-14.99
8.00028	2.40008	2.40008	-7.08	8.00028	2.40008	2.40008	-14.99
8.0169	2.40507	2.40507	-7.08	8.0169	2.40507	2.40507	-14.98
8.03358	2.41007	2.41007	-7.08	8.03358	2.41007	2.41007	-14.99
8.05022	2.41507	2.41507	-7.07	8.05022	2.41507	2.41507	-14.99
8.06689	2.42007	2.42007	-7.08	8.06689	2.42007	2.42007	-15
8.08356	2.42507	2.42507	-7.08	8.08356	2.42507	2.42507	-15
8.10024	2.43007	2.43007	-7.08	8.10024	2.43007	2.43007	-14.98
8.13356	2.44007	2.44007	-7.08	8.13356	2.44007	2.44007	-14.98
8.15023	2.44507	2.44507	-7.06	8.15023	2.44507	2.44507	-14.97
8.1669	2.45007	2.45007	-7.05	8.1669	2.45007	2.45007	-14.97
8.18356	2.45507	2.45507	-7.05	8.18356	2.45507	2.45507	-14.96
8.20039	2.46012	2.46012	-7.05	8.20039	2.46012	2.46012	-14.96
8.21692	2.46508	2.46508	-7.05	8.21692	2.46508	2.46508	-14.96
8.23357	2.47007	2.47007	-7.05	8.23357	2.47007	2.47007	-14.95
8.25023	2.47507	2.47507	-7.05	8.25023	2.47507	2.47507	-14.94
8.26689	2.48007	2.48007	-7.05	8.26689	2.48007	2.48007	-14.95
8.28356	2.48507	2.48507	-7.05	8.28356	2.48507	2.48507	-14.94
8.30023	2.49007	2.49007	-7.05	8.30023	2.49007	2.49007	-14.95
8.31688	2.49506	2.49506	-7.05	8.31688	2.49506	2.49506	-14.95
8.33358	2.50007	2.50007	-7.04	8.33358	2.50007	2.50007	-14.94
8.35023	2.50507	2.50507	-7.04	8.35023	2.50507	2.50507	-14.92
8.36688	2.51006	2.51006	-7.04	8.36688	2.51006	2.51006	-14.92
8.38355	2.51507	2.51507	-7.04	8.38355	2.51507	2.51507	-14.93
8.40023	2.52007	2.52007	-7.03	8.40023	2.52007	2.52007	-14.94
8.4169	2.52507	2.52507	-7.03	8.4169	2.52507	2.52507	-14.94
8.43356	2.53007	2.53007	-7.03	8.43356	2.53007	2.53007	-14.92
8.45024	2.53507	2.53507	-7.02	8.45024	2.53507	2.53507	-14.91
8.4669	2.54007	2.54007	-7.02	8.4669	2.54007	2.54007	-14.9
8.48356	2.54507	2.54507	-7.02	8.48356	2.54507	2.54507	-14.9
8.50024	2.55007	2.55007	-7.01	8.50024	2.55007	2.55007	-14.89
8.53356	2.56007	2.56007	-7	8.53356	2.56007	2.56007	-14.88
8.55024	2.56507	2.56507	-7	8.55024	2.56507	2.56507	-14.87
8.5669	2.57007	2.57007	-6.99	8.5669	2.57007	2.57007	-14.88
8.58355	2.57506	2.57506	-6.99	8.58355	2.57506	2.57506	-14.88
8.60021	2.58006	2.58006	-6.98	8.60021	2.58006	2.58006	-14.88
8.61687	2.58506	2.58506	-6.99	8.61687	2.58506	2.58506	-14.87
8.63355	2.59007	2.59007	-6.99	8.63355	2.59007	2.59007	-14.86
8.66689	2.60007	2.60007	-6.98	8.66689	2.60007	2.60007	-14.86
8.68354	2.60506	2.60506	-6.96	8.68354	2.60506	2.60506	-14.85
8.70022	2.61007	2.61007	-6.96	8.70022	2.61007	2.61007	-14.85
8.7206	2.61618	2.61618	-6.96	8.7206	2.61618	2.61618	-14.84
8.73355	2.62006	2.62006	-6.95	8.73355	2.62006	2.62006	-14.83
8.75022	2.62507	2.62507	-6.94	8.75022	2.62507	2.62507	-14.82
8.76688	2.63007	2.63007	-6.94	8.76688	2.63007	2.63007	-14.83
8.78356	2.63507	2.63507	-6.94	8.78356	2.63507	2.63507	-14.82
8.81687	2.64506	2.64506	-6.94	8.81687	2.64506	2.64506	-14.81
8.83355	2.65006	2.65006	-6.94	8.83355	2.65006	2.65006	-14.81
8.85022	2.65507	2.65507	-6.93	8.85022	2.65507	2.65507	-14.81
8.86689	2.66007	2.66007	-6.93	8.86689	2.66007	2.66007	-14.81
8.88356	2.66507	2.66507	-6.92	8.88356	2.66507	2.66507	-14.79
8.90023	2.67007	2.67007	-6.91	8.90023	2.67007	2.67007	-14.8
8.91689	2.67507	2.67507	-6.91	8.91689	2.67507	2.67507	-14.78
8.93355	2.68006	2.68006	-6.91	8.93355	2.68006	2.68006	-14.78
8.96689	2.69007	2.69007	-6.9	8.96689	2.69007	2.69007	-14.78
8.98356	2.69507	2.69507	-6.89	8.98356	2.69507	2.69507	-14.77
9.00022	2.70007	2.70007	-6.88	9.00022	2.70007	2.70007	-14.79
9.01691	2.70507	2.70507	-6.88	9.01691	2.70507	2.70507	-14.77
9.03354	2.71006	2.71006	-6.88	9.03354	2.71006	2.71006	-14.77
9.05022	2.71507	2.71507	-6.89	9.05022	2.71507	2.71507	-14.75
9.06687	2.72006	2.72006	-6.89	9.06687	2.72006	2.72006	-14.75
9.08355	2.72507	2.72507	-6.88	9.08355	2.72507	2.72507	-14.75
9.10023	2.73007	2.73007	-6.88	9.10023	2.73007	2.73007	-14.74
9.11688	2.73507	2.73507	-6.87	9.11688	2.73507	2.73507	-14.74
9.13576	2.74073	2.74073	-6.86	9.13576	2.74073	2.74073	-14.72
9.15022	2.74506	2.74506	-6.85	9.15022	2.74506	2.74506	-14.72
9.16688	2.75006	2.75006	-6.85	9.16688	2.75006	2.75006	-14.71
9.18353	2.75506	2.75506	-6.85	9.18353	2.75506	2.75506	-14.7
9.20022	2.76007	2.76007	-6.85	9.20022	2.76007	2.76007	-14.69
9.21687	2.76506	2.76506	-6.83	9.21687	2.76506	2.76506	-14.68
9.23355	2.77007	2.77007	-6.82	9.23355	2.77007	2.77007	-14.68
9.25021	2.77506	2.77506	-6.82	9.25021	2.77506	2.77506	-14.67
9.26708	2.78012	2.78012	-6.82	9.26708	2.78012	2.78012	-14.67
9.28354	2.78506	2.78506	-6.82	9.28354	2.78506	2.78506	-14.66
9.30023	2.79007	2.79007	-6.8	9.30023	2.79007	2.79007	-14.66
9.31687	2.79506	2.79506	-6.79	9.31687	2.79506	2.79506	-14.66
9.33354	2.80006	2.80006	-6.79	9.33354	2.80006	2.80006	-14.64
9.36687	2.81006	2.81006	-6.79	9.36687	2.81006	2.81006	-14.62
9.38353	2.81506	2.81506	-6.79	9.38353	2.81506	2.81506	-14.61
9.40023	2.82007	2.82007	-6.78	9.40023	2.82007	2.82007	-14.62
9.41688	2.82506	2.82506	-6.78	9.41688	2.82506	2.82506	-14.62
9.43354	2.83006	2.83006	-6.79	9.43354	2.83006	2.83006	-14.63
9.45021	2.83506	2.83506	-6.79	9.45021	2.83506	2.83506	-14.63
9.46689	2.84007	2.84007	-6.81	9.46689	2.84007	2.84007	-14.62
9.48356	2.84507	2.84507	-6.83	9.48356	2.84507	2.84507	-14.62
9.51688	2.85506	2.85506	-6.88	9.51688	2.85506	2.85506	-14.66
9.53355	2.86007	2.86007	-6.93	9.53355	2.86007	2.86007	-14.69
9.5502	2.86506	2.86506	-7	9.5502	2.86506	2.86506	-14.74
9.56689	2.87007	2.87007	-7.08	9.56689	2.87007	2.87007	-14.8
9.58356	2.87507	2.87507	-7.18	9.58356	2.87507	2.87507	-14.88
9.61688	2.88506	2.88506	-7.4	9.61688	2.88506	2.88506	-15.02
9.63355	2.89006	2.89006	-7.48	9.63355	2.89006	2.89006	-15.09
9.65022	2.89507	2.89507	-7.55	9.65022	2.89507	2.89507	-15.14
9.66688	2.90007	2.90007	-7.59	9.66688	2.90007	2.90007	-15.17
9.68355	2.90507	2.90507	-7.61	9.68355	2.90507	2.90507	-15.17
9.70022	2.91007	2.91007	-7.6	9.70022	2.91007	2.91007	-15.14
9.7169	2.91507	2.91507	-7.57	9.7169	2.91507	2.91507	-15.12
9.73353	2.92006	2.92006	-7.56	9.73353	2.92006	2.92006	-15.08
9.75021	2.92506	2.92506	-7.53	9.75021	2.92506	2.92506	-15.05
9.76687	2.93006	2.93006	-7.5	9.76687	2.93006	2.93006	-15.01
9.78353	2.93506	2.93506	-7.48	9.78353	2.93506	2.93506	-15
9.8002	2.94006	2.94006	-7.45	9.8002	2.94006	2.94006	-14.97
9.8169	2.94507	2.94507	-7.43	9.8169	2.94507	2.94507	-14.94
9.85021	2.95506	2.95506	-7.39	9.85021	2.95506	2.95506	-14.89
9.86686	2.96006	2.96006	-7.38	9.86686	2.96006	2.96006	-14.89
9.88354	2.96506	2.96506	-7.37	9.88354	2.96506	2.96506	-14.87
9.90019	2.97006	2.97006	-7.36	9.90019	2.97006	2.97006	-14.86
9.91688	2.97506	2.97506	-7.36	9.91688	2.97506	2.97506	-14.85
9.93354	2.98006	2.98006	-7.35	9.93354	2.98006	2.98006	-14.85
9.9502	2.98506	2.98506	-7.35	9.9502	2.98506	2.98506	-14.85
9.96687	2.99006	2.99006	-7.34	9.96687	2.99006	2.99006	-14.84
9.98354	2.99506	2.99506	-7.33	9.98354	2.99506	2.99506	-14.84
10.0002	3.00006	3.00006	-7.32	10.0002	3.00006	3.00006	-14.84
10.0169	3.00506	3.00506	-7.32	10.0169	3.00506	3.00506	-14.83
10.0335	3.01006	3.01006	-7.31	10.0335	3.01006	3.01006	-14.83
10.0502	3.01506	3.01506	-7.32	10.0502	3.01506	3.01506	-14.85
10.0669	3.02006	3.02006	-7.32	10.0669	3.02006	3.02006	-14.85
10.0835	3.02506	3.02506	-7.31	10.0835	3.02506	3.02506	-14.85
10.1002	3.03006	3.03006	-7.3	10.1002	3.03006	3.03006	-14.83
10.1335	3.04006	3.04006	-7.3	10.1335	3.04006	3.04006	-14.83
10.1502	3.04507	3.04507	-7.29	10.1502	3.04507	3.04507	-14.83
10.1669	3.05008	3.05008	-7.29	10.1669	3.05008	3.05008	-14.84
10.1835	3.05506	3.05506	-7.3	10.1835	3.05506	3.05506	-14.83
10.2002	3.06006	3.06006	-7.29	10.2002	3.06006	3.06006	-14.84
10.2169	3.06506	3.06506	-7.28	10.2169	3.06506	3.06506	-14.84
10.2335	3.07006	3.07006	-7.29	10.2335	3.07006	3.07006	-14.85
10.2502	3.07506	3.07506	-7.29	10.2502	3.07506	3.07506	-14.86
10.2669	3.08006	3.08006	-7.29	10.2669	3.08006	3.08006	-14.86
10.2835	3.08506	3.08506	-7.3	10.2835	3.08506	3.08506	-14.86
10.3004	3.09011	3.09011	-7.3	10.3004	3.09011	3.09011	-14.86
10.3169	3.09506	3.09506	-7.29	10.3169	3.09506	3.09506	-14.86
10.3335	3.10006	3.10006	-7.3	10.3335	3.10006	3.10006	-14.86
10.3502	3.10507	3.10507	-7.29	10.3502	3.10507	3.10507	-14.86
10.3669	3.11007	3.11007	-7.28	10.3669	3.11007	3.11007	-14.87
10.3835	3.11506	3.11506	-7.28	10.3835	3.11506	3.11506	-14.88
10.4002	3.12007	3.12007	-7.29	10.4002	3.12007	3.12007	-14.87
10.4169	3.12506	3.12506	-7.29	10.4169	3.12506	3.12506	-14.87
10.4335	3.13006	3.13006	-7.28	10.4335	3.13006	3.13006	-14.87
10.4502	3.13506	3.13506	-7.29	10.4502	3.13506	3.13506	-14.87
10.4669	3.14006	3.14006	-7.28	10.4669	3.14006	3.14006	-14.88
10.4835	3.14506	3.14506	-7.29	10.4835	3.14506	3.14506	-14.89
10.5002	3.15006	3.15006	-7.29	10.5002	3.15006	3.15006	-14.89
10.5335	3.16006	3.16006	-7.28	10.5335	3.16006	3.16006	-14.88
10.5502	3.16506	3.16506	-7.27	10.5502	3.16506	3.16506	-14.88
10.5669	3.17006	3.17006	-7.28	10.5669	3.17006	3.17006	-14.89
10.5835	3.17506	3.17506	-7.28	10.5835	3.17506	3.17506	-14.9
10.6002	3.18007	3.18007	-7.28	10.6002	3.18007	3.18007	-14.9
10.6168	3.18505	3.18505	-7.27	10.6168	3.18505	3.18505	-14.9
10.6335	3.19006	3.19006	-7.27	10.6335	3.19006	3.19006	-14.9
10.6669	3.20006	3.20006	-7.26	10.6669	3.20006	3.20006	-14.9
10.6835	3.20506	3.20506	-7.26	10.6835	3.20506	3.20506	-14.92
10.7006	3.21018	3.21018	-7.25	10.7006	3.21018	3.21018	-14.91
10.7172	3.21516	3.21516	-7.26	10.7172	3.21516	3.21516	-14.91
10.7338	3.22013	3.22013	-7.27	10.7338	3.22013	3.22013	-14.91
10.7504	3.22512	3.22512	-7.26	10.7504	3.22512	3.22512	-14.91
10.767	3.2301	3.2301	-7.26	10.767	3.2301	3.2301	-14.91
10.7835	3.23506	3.23506	-7.26	10.7835	3.23506	3.23506	-14.92
10.8335	3.25006	3.25006	-7.26	10.8335	3.25006	3.25006	-14.94
10.8502	3.25507	3.25507	-7.26	10.8502	3.25507	3.25507	-14.93
10.8669	3.26006	3.26006	-7.26	10.8669	3.26006	3.26006	-14.94
10.8835	3.26505	3.26505	-7.26	10.8835	3.26505	3.26505	-14.95
10.9002	3.27006	3.27006	-7.26	10.9002	3.27006	3.27006	-14.94
10.9168	3.27505	3.27505	-7.26	10.9168	3.27505	3.27505	-14.95
10.9335	3.28006	3.28006	-7.27	10.9335	3.28006	3.28006	-14.95
10.9502	3.28506	3.28506	-7.27	10.9502	3.28506	3.28506	-14.96
10.9669	3.29006	3.29006	-7.27	10.9669	3.29006	3.29006	-14.97
10.9835	3.29506	3.29506	-7.26	10.9835	3.29506	3.29506	-14.97
11.0002	3.30006	3.30006	-7.27	11.0002	3.30006	3.30006	-14.98
11.0169	3.30506	3.30506	-7.27	11.0169	3.30506	3.30506	-14.97
11.0335	3.31005	3.31005	-7.26	11.0335	3.31005	3.31005	-14.98
11.0502	3.31506	3.31506	-7.27	11.0502	3.31506	3.31506	-14.98
11.0835	3.32505	3.32505	-7.28	11.0835	3.32505	3.32505	-14.98
11.1002	3.33005	3.33005	-7.28	11.1002	3.33005	3.33005	-14.99
11.1169	3.33506	3.33506	-7.28	11.1169	3.33506	3.33506	-14.99
11.1335	3.34006	3.34006	-7.27	11.1335	3.34006	3.34006	-15
11.1522	3.34567	3.34567	-7.28	11.1522	3.34567	3.34567	-15.01
11.1669	3.35006	3.35006	-7.27	11.1669	3.35006	3.35006	-15.02
11.1835	3.35506	3.35506	-7.27	11.1835	3.35506	3.35506	-15.01
11.2169	3.36505	3.36505	-7.28	11.2169	3.36505	3.36505	-15
11.2335	3.37005	3.37005	-7.28	11.2335	3.37005	3.37005	-15
11.2502	3.37506	3.37506	-7.28	11.2502	3.37506	3.37506	-15.02
11.2668	3.38005	3.38005	-7.28	11.2668	3.38005	3.38005	-15.01
11.2835	3.38506	3.38506	-7.29	11.2835	3.38506	3.38506	-15.03
11.3002	3.39006	3.39006	-7.3	11.3002	3.39006	3.39006	-15.02
11.3169	3.39506	3.39506	-7.29	11.3169	3.39506	3.39506	-15.03
11.3335	3.40006	3.40006	-7.3	11.3335	3.40006	3.40006	-15.03
11.3669	3.41006	3.41006	-7.3	11.3669	3.41006	3.41006	-15.02
11.3835	3.41505	3.41505	-7.28	11.3835	3.41505	3.41505	-15.04
11.4002	3.42006	3.42006	-7.28	11.4002	3.42006	3.42006	-15.04
11.4169	3.42507	3.42507	-7.29	11.4169	3.42507	3.42507	-15.04
11.4335	3.43006	3.43006	-7.3	11.4335	3.43006	3.43006	-15.05
11.4502	3.43506	3.43506	-7.29	11.4502	3.43506	3.43506	-15.06
11.4669	3.44006	3.44006	-7.29	11.4669	3.44006	3.44006	-15.06
11.4835	3.44506	3.44506	-7.29	11.4835	3.44506	3.44506	-15.06
11.5002	3.45006	3.45006	-7.29	11.5002	3.45006	3.45006	-15.07
11.5169	3.45506	3.45506	-7.3	11.5169	3.45506	3.45506	-15.07
11.5335	3.46006	3.46006	-7.29	11.5335	3.46006	3.46006	-15.06
11.5502	3.46506	3.46506	-7.29	11.5502	3.46506	3.46506	-15.08
11.5668	3.47005	3.47005	-7.3	11.5668	3.47005	3.47005	-15.08
11.5835	3.47505	3.47505	-7.3	11.5835	3.47505	3.47505	-15.09
11.6002	3.48006	3.48006	-7.3	11.6002	3.48006	3.48006	-15.09
11.6168	3.48505	3.48505	-7.3	11.6168	3.48505	3.48505	-15.09
11.6335	3.49006	3.49006	-7.31	11.6335	3.49006	3.49006	-15.09
11.6502	3.49505	3.49505	-7.3	11.6502	3.49505	3.49505	-15.09
11.6668	3.50005	3.50005	-7.3	11.6668	3.50005	3.50005	-15.09
11.6835	3.50506	3.50506	-7.3	11.6835	3.50506	3.50506	-15.09
11.7002	3.51005	3.51005	-7.29	11.7002	3.51005	3.51005	-15.1
11.7169	3.51506	3.51506	-7.3	11.7169	3.51506	3.51506	-15.09
11.7502	3.52505	3.52505	-7.31	11.7502	3.52505	3.52505	-15.1
11.7668	3.53005	3.53005	-7.3	11.7668	3.53005	3.53005	-15.1
11.7835	3.53505	3.53505	-7.31	11.7835	3.53505	3.53505	-15.11
11.8002	3.54005	3.54005	-7.31	11.8002	3.54005	3.54005	-15.11
11.8168	3.54505	3.54505	-7.31	11.8168	3.54505	3.54505	-15.12
11.8335	3.55005	3.55005	-7.31	11.8335	3.55005	3.55005	-15.13
11.8502	3.55505	3.55505	-7.31	11.8502	3.55505	3.55505	-15.13
11.8668	3.56005	3.56005	-7.32	11.8668	3.56005	3.56005	-15.13
11.8835	3.56506	3.56506	-7.32	11.8835	3.56506	3.56506	-15.13
11.9002	3.57005	3.57005	-7.32	11.9002	3.57005	3.57005	-15.14
11.9168	3.57505	3.57505	-7.33	11.9168	3.57505	3.57505	-15.13
11.9335	3.58006	3.58006	-7.32	11.9335	3.58006	3.58006	-15.14
11.9502	3.58506	3.58506	-7.32	11.9502	3.58506	3.58506	-15.14
11.9669	3.59006	3.59006	-7.3	11.9669	3.59006	3.59006	-15.14
11.9835	3.59505	3.59505	-7.31	11.9835	3.59505	3.59505	-15.15
12.0002	3.60005	3.60005	-7.32	12.0002	3.60005	3.60005	-15.15
12.0169	3.60506	3.60506	-7.32	12.0169	3.60506	3.60506	-15.15
12.0335	3.61005	3.61005	-7.31	12.0335	3.61005	3.61005	-15.14
12.0502	3.61505	3.61505	-7.32	12.0502	3.61505	3.61505	-15.15
12.0668	3.62005	3.62005	-7.3	12.0668	3.62005	3.62005	-15.16
12.0835	3.62506	3.62506	-7.3	12.0835	3.62506	3.62506	-15.16
12.1002	3.63005	3.63005	-7.31	12.1002	3.63005	3.63005	-15.15
12.1169	3.63506	3.63506	-7.31	12.1169	3.63506	3.63506	-15.17
12.1502	3.64505	3.64505	-7.32	12.1502	3.64505	3.64505	-15.18
12.1668	3.65005	3.65005	-7.33	12.1668	3.65005	3.65005	-15.18
12.1835	3.65505	3.65505	-7.31	12.1835	3.65505	3.65505	-15.16
12.2002	3.66005	3.66005	-7.31	12.2002	3.66005	3.66005	-15.15
12.2168	3.66505	3.66505	-7.31	12.2168	3.66505	3.66505	-15.16
12.2335	3.67006	3.67006	-7.31	12.2335	3.67006	3.67006	-15.17
12.2502	3.67505	3.67505	-7.31	12.2502	3.67505	3.67505	-15.18
12.2668	3.68005	3.68005	-7.32	12.2668	3.68005	3.68005	-15.18
12.2835	3.68505	3.68505	-7.31	12.2835	3.68505	3.68505	-15.19
12.3002	3.69006	3.69006	-7.31	12.3002	3.69006	3.69006	-15.19
12.3169	3.69506	3.69506	-7.31	12.3169	3.69506	3.69506	-15.18
12.3335	3.70005	3.70005	-7.3	12.3335	3.70005	3.70005	-15.18
12.3502	3.70505	3.70505	-7.32	12.3502	3.70505	3.70505	-15.19
12.3668	3.71005	3.71005	-7.31	12.3668	3.71005	3.71005	-15.19
12.3835	3.71505	3.71505	-7.31	12.3835	3.71505	3.71505	-15.19
12.4002	3.72005	3.72005	-7.31	12.4002	3.72005	3.72005	-15.18
12.4169	3.72506	3.72506	-7.31	12.4169	3.72506	3.72506	-15.19
12.4335	3.73005	3.73005	-7.31	12.4335	3.73005	3.73005	-15.19
12.4502	3.73505	3.73505	-7.33	12.4502	3.73505	3.73505	-15.19
12.4668	3.74005	3.74005	-7.32	12.4668	3.74005	3.74005	-15.2
12.4835	3.74505	3.74505	-7.33	12.4835	3.74505	3.74505	-15.22
12.5002	3.75005	3.75005	-7.32	12.5002	3.75005	3.75005	-15.22
12.5168	3.75505	3.75505	-7.33	12.5168	3.75505	3.75505	-15.21
12.5502	3.76505	3.76505	-7.32	12.5502	3.76505	3.76505	-15.22
12.5668	3.77005	3.77005	-7.33	12.5668	3.77005	3.77005	-15.22
12.5835	3.77505	3.77505	-7.33	12.5835	3.77505	3.77505	-15.22
12.6002	3.78005	3.78005	-7.33	12.6002	3.78005	3.78005	-15.21
12.6168	3.78505	3.78505	-7.32	12.6168	3.78505	3.78505	-15.21
12.6335	3.79005	3.79005	-7.32	12.6335	3.79005	3.79005	-15.22
12.6502	3.79505	3.79505	-7.33	12.6502	3.79505	3.79505	-15.21
12.6669	3.80006	3.80006	-7.31	12.6669	3.80006	3.80006	-15.22
12.6835	3.80505	3.80505	-7.33	12.6835	3.80505	3.80505	-15.22
12.7002	3.81006	3.81006	-7.34	12.7002	3.81006	3.81006	-15.24
12.7168	3.81505	3.81505	-7.34	12.7168	3.81505	3.81505	-15.24
12.7335	3.82005	3.82005	-7.33	12.7335	3.82005	3.82005	-15.24
12.7502	3.82505	3.82505	-7.34	12.7502	3.82505	3.82505	-15.24
12.7668	3.83005	3.83005	-7.34	12.7668	3.83005	3.83005	-15.24
12.7835	3.83505	3.83505	-7.34	12.7835	3.83505	3.83505	-15.23
12.8002	3.84007	3.84007	-7.34	12.8002	3.84007	3.84007	-15.23
12.8168	3.84505	3.84505	-7.34	12.8168	3.84505	3.84505	-15.24
12.8335	3.85005	3.85005	-7.33	12.8335	3.85005	3.85005	-15.25
12.8502	3.85505	3.85505	-7.34	12.8502	3.85505	3.85505	-15.26
12.8668	3.86005	3.86005	-7.34	12.8668	3.86005	3.86005	-15.26
12.8835	3.86505	3.86505	-7.34	12.8835	3.86505	3.86505	-15.26
12.9002	3.87005	3.87005	-7.34	12.9002	3.87005	3.87005	-15.25
12.9335	3.88005	3.88005	-7.35	12.9335	3.88005	3.88005	-15.26
12.9502	3.88505	3.88505	-7.33	12.9502	3.88505	3.88505	-15.26
12.9668	3.89005	3.89005	-7.34	12.9668	3.89005	3.89005	-15.26
12.9835	3.89505	3.89505	-7.35	12.9835	3.89505	3.89505	-15.28
13.0002	3.90005	3.90005	-7.34	13.0002	3.90005	3.90005	-15.27
13.0168	3.90504	3.90504	-7.34	13.0168	3.90504	3.90504	-15.27
13.0335	3.91004	3.91004	-7.35	13.0335	3.91004	3.91004	-15.27
13.0501	3.91504	3.91504	-7.34	13.0501	3.91504	3.91504	-15.27
13.0668	3.92005	3.92005	-7.35	13.0668	3.92005	3.92005	-15.27
13.0835	3.92506	3.92506	-7.33	13.0835	3.92506	3.92506	-15.27
13.1002	3.93005	3.93005	-7.35	13.1002	3.93005	3.93005	-15.27
13.1168	3.93505	3.93505	-7.36	13.1168	3.93505	3.93505	-15.28
13.1335	3.94004	3.94004	-7.35	13.1335	3.94004	3.94004	-15.29
13.1502	3.94505	3.94505	-7.35	13.1502	3.94505	3.94505	-15.3
13.1696	3.95087	3.95087	-7.35	13.1696	3.95087	3.95087	-15.29
13.1835	3.95505	3.95505	-7.35	13.1835	3.95505	3.95505	-15.3
13.2168	3.96505	3.96505	-7.35	13.2168	3.96505	3.96505	-15.3
13.2335	3.97005	3.97005	-7.34	13.2335	3.97005	3.97005	-15.29
13.2502	3.97505	3.97505	-7.34	13.2502	3.97505	3.97505	-15.28
13.2668	3.98005	3.98005	-7.34	13.2668	3.98005	3.98005	-15.29
13.2835	3.98504	3.98504	-7.35	13.2835	3.98504	3.98504	-15.29
13.3002	3.99005	3.99005	-7.35	13.3002	3.99005	3.99005	-15.29
13.3168	3.99505	3.99505	-7.35	13.3168	3.99505	3.99505	-15.3
13.3335	4.00005	4.00005	-7.35	13.3335	4.00005	4.00005	-15.3
13.3502	4.00505	4.00505	-7.36	13.3502	4.00505	4.00505	-15.3
13.3668	4.01005	4.01005	-7.36	13.3668	4.01005	4.01005	-15.29
13.3835	4.01504	4.01504	-7.36	13.3835	4.01504	4.01504	-15.3
13.4001	4.02004	4.02004	-7.37	13.4001	4.02004	4.02004	-15.3
13.4168	4.02505	4.02505	-7.36	13.4168	4.02505	4.02505	-15.31
13.4335	4.03005	4.03005	-7.36	13.4335	4.03005	4.03005	-15.3
13.4502	4.03505	4.03505	-7.36	13.4502	4.03505	4.03505	-15.31
13.4668	4.04005	4.04005	-7.36	13.4668	4.04005	4.04005	-15.31
13.4835	4.04506	4.04506	-7.37	13.4835	4.04506	4.04506	-15.32
13.5001	4.05004	4.05004	-7.37	13.5001	4.05004	4.05004	-15.32
13.5168	4.05504	4.05504	-7.36	13.5168	4.05504	4.05504	-15.32
13.5335	4.06004	4.06004	-7.34	13.5335	4.06004	4.06004	-15.31
13.5502	4.06505	4.06505	-7.35	13.5502	4.06505	4.06505	-15.31
13.5668	4.07004	4.07004	-7.35	13.5668	4.07004	4.07004	-15.32
13.5835	4.07505	4.07505	-7.36	13.5835	4.07505	4.07505	-15.33
13.6168	4.08504	4.08504	-7.36	13.6168	4.08504	4.08504	-15.33
13.6335	4.09005	4.09005	-7.37	13.6335	4.09005	4.09005	-15.33
13.6501	4.09504	4.09504	-7.37	13.6501	4.09504	4.09504	-15.34
13.6668	4.10005	4.10005	-7.37	13.6668	4.10005	4.10005	-15.34
13.6835	4.10505	4.10505	-7.37	13.6835	4.10505	4.10505	-15.34
13.7002	4.11005	4.11005	-7.39	13.7002	4.11005	4.11005	-15.34
13.7168	4.11504	4.11504	-7.38	13.7168	4.11504	4.11504	-15.34
13.7502	4.12505	4.12505	-7.37	13.7502	4.12505	4.12505	-15.34
13.7668	4.13004	4.13004	-7.37	13.7668	4.13004	4.13004	-15.34
13.7835	4.13505	4.13505	-7.38	13.7835	4.13505	4.13505	-15.35
13.8001	4.14004	4.14004	-7.39	13.8001	4.14004	4.14004	-15.36
13.8168	4.14504	4.14504	-7.39	13.8168	4.14504	4.14504	-15.36
13.8335	4.15005	4.15005	-7.39	13.8335	4.15005	4.15005	-15.34
13.8501	4.15504	4.15504	-7.39	13.8501	4.15504	4.15504	-15.35
13.8668	4.16004	4.16004	-7.39	13.8668	4.16004	4.16004	-15.36
13.8835	4.16505	4.16505	-7.38	13.8835	4.16505	4.16505	-15.35
13.9002	4.17005	4.17005	-7.39	13.9002	4.17005	4.17005	-15.35
13.9168	4.17504	4.17504	-7.37	13.9168	4.17504	4.17504	-15.36
13.9335	4.18004	4.18004	-7.36	13.9335	4.18004	4.18004	-15.35
13.9502	4.18504	4.18504	-7.33	13.9502	4.18504	4.18504	-15.34
13.9668	4.19004	4.19004	-7.31	13.9668	4.19004	4.19004	-15.31
13.9835	4.19505	4.19505	-7.29	13.9835	4.19505	4.19505	-15.3
14.0001	4.20005	4.20005	-7.27	14.0001	4.20005	4.20005	-15.29
14.0168	4.20505	4.20505	-7.26	14.0168	4.20505	4.20505	-15.28
14.0335	4.21004	4.21004	-7.25	14.0335	4.21004	4.21004	-15.27
14.0501	4.21504	4.21504	-7.24	14.0501	4.21504	4.21504	-15.27
14.0668	4.22004	4.22004	-7.23	14.0668	4.22004	4.22004	-15.27
14.0835	4.22504	4.22504	-7.22	14.0835	4.22504	4.22504	-15.26
14.1001	4.23004	4.23004	-7.22	14.1001	4.23004	4.23004	-15.25
14.1168	4.23505	4.23505	-7.2	14.1168	4.23505	4.23505	-15.23
14.1501	4.24504	4.24504	-7.18	14.1501	4.24504	4.24504	-15.23
14.1668	4.25004	4.25004	-7.17	14.1668	4.25004	4.25004	-15.23
14.1835	4.25504	4.25504	-7.17	14.1835	4.25504	4.25504	-15.23
14.2001	4.26004	4.26004	-7.16	14.2001	4.26004	4.26004	-15.23
14.2168	4.26504	4.26504	-7.16	14.2168	4.26504	4.26504	-15.23
14.2335	4.27006	4.27006	-7.15	14.2335	4.27006	4.27006	-15.24
14.2501	4.27504	4.27504	-7.16	14.2501	4.27504	4.27504	-15.25
14.2668	4.28004	4.28004	-7.15	14.2668	4.28004	4.28004	-15.24
14.2835	4.28504	4.28504	-7.15	14.2835	4.28504	4.28504	-15.24
14.3001	4.29004	4.29004	-7.15	14.3001	4.29004	4.29004	-15.23
14.3168	4.29504	4.29504	-7.14	14.3168	4.29504	4.29504	-15.23
14.3335	4.30004	4.30004	-7.14	14.3335	4.30004	4.30004	-15.23
14.3502	4.30505	4.30505	-7.13	14.3502	4.30505	4.30505	-15.23
14.3668	4.31004	4.31004	-7.14	14.3668	4.31004	4.31004	-15.24
14.3835	4.31504	4.31504	-7.13	14.3835	4.31504	4.31504	-15.24
14.4001	4.32004	4.32004	-7.14	14.4001	4.32004	4.32004	-15.23
14.4169	4.32506	4.32506	-7.13	14.4169	4.32506	4.32506	-15.24
14.4501	4.33504	4.33504	-7.13	14.4501	4.33504	4.33504	-15.24
14.4669	4.34006	4.34006	-7.12	14.4669	4.34006	4.34006	-15.24
14.4835	4.34504	4.34504	-7.12	14.4835	4.34504	4.34504	-15.25
14.5001	4.35004	4.35004	-7.13	14.5001	4.35004	4.35004	-15.26
14.5168	4.35504	4.35504	-7.13	14.5168	4.35504	4.35504	-15.27
14.5335	4.36004	4.36004	-7.13	14.5335	4.36004	4.36004	-15.28
14.5501	4.36504	4.36504	-7.14	14.5501	4.36504	4.36504	-15.3
14.5668	4.37004	4.37004	-7.14	14.5668	4.37004	4.37004	-15.3
14.5835	4.37505	4.37505	-7.15	14.5835	4.37505	4.37505	-15.3
14.6001	4.38004	4.38004	-7.15	14.6001	4.38004	4.38004	-15.31
14.6168	4.38504	4.38504	-7.17	14.6168	4.38504	4.38504	-15.32
14.6335	4.39004	4.39004	-7.18	14.6335	4.39004	4.39004	-15.33
14.6501	4.39504	4.39504	-7.19	14.6501	4.39504	4.39504	-15.33
14.6668	4.40004	4.40004	-7.2	14.6668	4.40004	4.40004	-15.34
14.6835	4.40504	4.40504	-7.22	14.6835	4.40504	4.40504	-15.36
14.7001	4.41004	4.41004	-7.21	14.7001	4.41004	4.41004	-15.37
14.7168	4.41504	4.41504	-7.21	14.7168	4.41504	4.41504	-15.38
14.7335	4.42004	4.42004	-7.22	14.7335	4.42004	4.42004	-15.38
14.7501	4.42504	4.42504	-7.22	14.7501	4.42504	4.42504	-15.39
14.7668	4.43004	4.43004	-7.23	14.7668	4.43004	4.43004	-15.4
14.7835	4.43504	4.43504	-7.23	14.7835	4.43504	4.43504	-15.4
14.8001	4.44004	4.44004	-7.23	14.8001	4.44004	4.44004	-15.41
14.8168	4.44505	4.44505	-7.24	14.8168	4.44505	4.44505	-15.41
14.8334	4.45004	4.45004	-7.25	14.8334	4.45004	4.45004	-15.41
14.8501	4.45504	4.45504	-7.27	14.8501	4.45504	4.45504	-15.43
14.8668	4.46004	4.46004	-7.27	14.8668	4.46004	4.46004	-15.43
14.8835	4.46504	4.46504	-7.28	14.8835	4.46504	4.46504	-15.43
14.9001	4.47004	4.47004	-7.28	14.9001	4.47004	4.47004	-15.43
14.9168	4.47505	4.47505	-7.27	14.9168	4.47505	4.47505	-15.43
14.9501	4.48504	4.48504	-7.27	14.9501	4.48504	4.48504	-15.46
14.9668	4.49004	4.49004	-7.29	14.9668	4.49004	4.49004	-15.47
14.9835	4.49504	4.49504	-7.28	14.9835	4.49504	4.49504	-15.46
15.0001	4.50004	4.50004	-7.29	15.0001	4.50004	4.50004	-15.46
15.0168	4.50504	4.50504	-7.3	15.0168	4.50504	4.50504	-15.46
15.0335	4.51004	4.51004	-7.3	15.0335	4.51004	4.51004	-15.46
15.0501	4.51504	4.51504	-7.29	15.0501	4.51504	4.51504	-15.47
15.0668	4.52004	4.52004	-7.31	15.0668	4.52004	4.52004	-15.46
15.0835	4.52504	4.52504	-7.31	15.0835	4.52504	4.52504	-15.47
15.1001	4.53004	4.53004	-7.31	15.1001	4.53004	4.53004	-15.47
15.1168	4.53504	4.53504	-7.32	15.1168	4.53504	4.53504	-15.47
15.1334	4.54003	4.54003	-7.32	15.1334	4.54003	4.54003	-15.49
15.1501	4.54504	4.54504	-7.33	15.1501	4.54504	4.54504	-15.49
15.1668	4.55004	4.55004	-7.35	15.1668	4.55004	4.55004	-15.5
15.1868	4.55604	4.55604	-7.35	15.1868	4.55604	4.55604	-15.5
15.2001	4.56004	4.56004	-7.35	15.2001	4.56004	4.56004	-15.5
15.2168	4.56505	4.56505	-7.35	15.2168	4.56505	4.56505	-15.5
15.2334	4.57004	4.57004	-7.34	15.2334	4.57004	4.57004	-15.5
15.2501	4.57504	4.57504	-7.36	15.2501	4.57504	4.57504	-15.5
15.2668	4.58004	4.58004	-7.35	15.2668	4.58004	4.58004	-15.5
15.2835	4.58504	4.58504	-7.35	15.2835	4.58504	4.58504	-15.51
15.3001	4.59004	4.59004	-7.35	15.3001	4.59004	4.59004	-15.51
15.3168	4.59504	4.59504	-7.36	15.3168	4.59504	4.59504	-15.51
15.3501	4.60504	4.60504	-7.37	15.3501	4.60504	4.60504	-15.52
15.3668	4.61004	4.61004	-7.36	15.3668	4.61004	4.61004	-15.51
15.3835	4.61504	4.61504	-7.36	15.3835	4.61504	4.61504	-15.51
15.4001	4.62003	4.62003	-7.36	15.4001	4.62003	4.62003	-15.51
15.4168	4.62503	4.62503	-7.38	15.4168	4.62503	4.62503	-15.52
15.4335	4.63004	4.63004	-7.36	15.4335	4.63004	4.63004	-15.53
15.4501	4.63504	4.63504	-7.36	15.4501	4.63504	4.63504	-15.52
15.4668	4.64004	4.64004	-7.37	15.4668	4.64004	4.64004	-15.52
15.4835	4.64504	4.64504	-7.37	15.4835	4.64504	4.64504	-15.52
15.5001	4.65005	4.65005	-7.38	15.5001	4.65005	4.65005	-15.52
15.5168	4.65504	4.65504	-7.38	15.5168	4.65504	4.65504	-15.51
15.5335	4.66003	4.66003	-7.38	15.5335	4.66003	4.66003	-15.51
15.5501	4.66504	4.66504	-7.37	15.5501	4.66504	4.66504	-15.51
15.5668	4.67003	4.67003	-7.38	15.5668	4.67003	4.67003	-15.51
15.5834	4.67504	4.67504	-7.39	15.5834	4.67504	4.67504	-15.53
15.6001	4.68004	4.68004	-7.39	15.6001	4.68004	4.68004	-15.53
15.6168	4.68505	4.68505	-7.39	15.6168	4.68505	4.68505	-15.52
15.6334	4.69003	4.69003	-7.38	15.6334	4.69003	4.69003	-15.52
15.6501	4.69503	4.69503	-7.39	15.6501	4.69503	4.69503	-15.53
15.6668	4.70004	4.70004	-7.38	15.6668	4.70004	4.70004	-15.53
15.6834	4.70503	4.70503	-7.4	15.6834	4.70503	4.70503	-15.52
15.7001	4.71004	4.71004	-7.4	15.7001	4.71004	4.71004	-15.52
15.7168	4.71504	4.71504	-7.4	15.7168	4.71504	4.71504	-15.51
15.7501	4.72504	4.72504	-7.4	15.7501	4.72504	4.72504	-15.52
15.7668	4.73004	4.73004	-7.39	15.7668	4.73004	4.73004	-15.5
15.7835	4.73503	4.73503	-7.39	15.7835	4.73503	4.73503	-15.51
15.8001	4.74003	4.74003	-7.39	15.8001	4.74003	4.74003	-15.52
15.8168	4.74504	4.74504	-7.39	15.8168	4.74504	4.74504	-15.52
15.8335	4.75004	4.75004	-7.4	15.8335	4.75004	4.75004	-15.53
15.8501	4.75503	4.75503	-7.41	15.8501	4.75503	4.75503	-15.53
15.8668	4.76004	4.76004	-7.4	15.8668	4.76004	4.76004	-15.51
15.8834	4.76503	4.76503	-7.4	15.8834	4.76503	4.76503	-15.52
15.9002	4.77004	4.77004	-7.39	15.9002	4.77004	4.77004	-15.52
15.9168	4.77503	4.77503	-7.39	15.9168	4.77503	4.77503	-15.51
15.9335	4.78003	4.78003	-7.39	15.9335	4.78003	4.78003	-15.51
15.9501	4.78504	4.78504	-7.39	15.9501	4.78504	4.78504	-15.52
15.9668	4.79003	4.79003	-7.39	15.9668	4.79003	4.79003	-15.52
15.9834	4.79503	4.79503	-7.39	15.9834	4.79503	4.79503	-15.52
16.0001	4.80003	4.80003	-7.4	16.0001	4.80003	4.80003	-15.52
16.0334	4.81004	4.81004	-7.4	16.0334	4.81004	4.81004	-15.52
16.0501	4.81504	4.81504	-7.4	16.0501	4.81504	4.81504	-15.53
16.0668	4.82003	4.82003	-7.4	16.0668	4.82003	4.82003	-15.52
16.0834	4.82503	4.82503	-7.4	16.0834	4.82503	4.82503	-15.53
16.1001	4.83003	4.83003	-7.4	16.1001	4.83003	4.83003	-15.53
16.1168	4.83503	4.83503	-7.41	16.1168	4.83503	4.83503	-15.53
16.1334	4.84003	4.84003	-7.41	16.1334	4.84003	4.84003	-15.52
16.1501	4.84503	4.84503	-7.4	16.1501	4.84503	4.84503	-15.52
16.1668	4.85003	4.85003	-7.41	16.1668	4.85003	4.85003	-15.52
16.1835	4.85503	4.85503	-7.4	16.1835	4.85503	4.85503	-15.52
16.2001	4.86003	4.86003	-7.4	16.2001	4.86003	4.86003	-15.51
16.2168	4.86503	4.86503	-7.4	16.2168	4.86503	4.86503	-15.51
16.2334	4.87003	4.87003	-7.39	16.2334	4.87003	4.87003	-15.51
16.2501	4.87504	4.87504	-7.4	16.2501	4.87504	4.87504	-15.5
16.2668	4.88003	4.88003	-7.39	16.2668	4.88003	4.88003	-15.5
16.2835	4.88504	4.88504	-7.38	16.2835	4.88504	4.88504	-15.49
16.3001	4.89003	4.89003	-7.39	16.3001	4.89003	4.89003	-15.49
16.3168	4.89503	4.89503	-7.4	16.3168	4.89503	4.89503	-15.5
16.3334	4.90003	4.90003	-7.4	16.3334	4.90003	4.90003	-15.5
16.3501	4.90503	4.90503	-7.41	16.3501	4.90503	4.90503	-15.51
16.3668	4.91003	4.91003	-7.4	16.3668	4.91003	4.91003	-15.5
16.3834	4.91503	4.91503	-7.39	16.3834	4.91503	4.91503	-15.49
16.4001	4.92004	4.92004	-7.4	16.4001	4.92004	4.92004	-15.5
16.4335	4.93004	4.93004	-7.4	16.4335	4.93004	4.93004	-15.49
16.4501	4.93503	4.93503	-7.39	16.4501	4.93503	4.93503	-15.49
16.4668	4.94003	4.94003	-7.39	16.4668	4.94003	4.94003	-15.49
16.4835	4.94504	4.94504	-7.4	16.4835	4.94504	4.94504	-15.48
16.5001	4.95004	4.95004	-7.39	16.5001	4.95004	4.95004	-15.48
16.5168	4.95504	4.95504	-7.38	16.5168	4.95504	4.95504	-15.47
16.5334	4.96003	4.96003	-7.38	16.5334	4.96003	4.96003	-15.46
16.5501	4.96503	4.96503	-7.38	16.5501	4.96503	4.96503	-15.47
16.5668	4.97004	4.97004	-7.38	16.5668	4.97004	4.97004	-15.46
16.5834	4.97503	4.97503	-7.38	16.5834	4.97503	4.97503	-15.46
16.6001	4.98003	4.98003	-7.37	16.6001	4.98003	4.98003	-15.47
16.6168	4.98503	4.98503	-7.38	16.6168	4.98503	4.98503	-15.45
16.6334	4.99003	4.99003	-7.37	16.6334	4.99003	4.99003	-15.45
16.6501	4.99503	4.99503	-7.37	16.6501	4.99503	4.99503	-15.45
16.6668	5.00003	5.00003	-7.37	16.6668	5.00003	5.00003	-15.45
16.6834	5.00503	5.00503	-7.36	16.6834	5.00503	5.00503	-15.45
16.7009	5.01028	5.01028	-7.37	16.7009	5.01028	5.01028	-15.45
16.7168	5.01503	5.01503	-7.37	16.7168	5.01503	5.01503	-15.45
16.7335	5.02004	5.02004	-7.37	16.7335	5.02004	5.02004	-15.45
16.7501	5.02503	5.02503	-7.36	16.7501	5.02503	5.02503	-15.45
16.7668	5.03003	5.03003	-7.36	16.7668	5.03003	5.03003	-15.44
16.7834	5.03503	5.03503	-7.36	16.7834	5.03503	5.03503	-15.44
16.8001	5.04003	5.04003	-7.36	16.8001	5.04003	5.04003	-15.43
16.8168	5.04503	5.04503	-7.35	16.8168	5.04503	5.04503	-15.43
16.8334	5.05003	5.05003	-7.36	16.8334	5.05003	5.05003	-15.44
16.8501	5.05504	5.05504	-7.36	16.8501	5.05504	5.05504	-15.43
16.8668	5.06003	5.06003	-7.36	16.8668	5.06003	5.06003	-15.44
16.8834	5.06503	5.06503	-7.35	16.8834	5.06503	5.06503	-15.44
16.9001	5.07003	5.07003	-7.36	16.9001	5.07003	5.07003	-15.44
16.9168	5.07503	5.07503	-7.37	16.9168	5.07503	5.07503	-15.44
16.9334	5.08003	5.08003	-7.36	16.9334	5.08003	5.08003	-15.44
16.9502	5.08506	5.08506	-7.36	16.9502	5.08506	5.08506	-15.43
16.9668	5.09003	5.09003	-7.35	16.9668	5.09003	5.09003	-15.43
16.9834	5.09503	5.09503	-7.36	16.9834	5.09503	5.09503	-15.42
17.0001	5.10003	5.10003	-7.36	17.0001	5.10003	5.10003	-15.41
17.0168	5.10503	5.10503	-7.36	17.0168	5.10503	5.10503	-15.41
17.0334	5.11003	5.11003	-7.34	17.0334	5.11003	5.11003	-15.4
17.0501	5.11503	5.11503	-7.36	17.0501	5.11503	5.11503	-15.4
17.0834	5.12504	5.12504	-7.36	17.0834	5.12504	5.12504	-15.4
17.1001	5.13003	5.13003	-7.35	17.1001	5.13003	5.13003	-15.4
17.1168	5.13503	5.13503	-7.35	17.1168	5.13503	5.13503	-15.4
17.1334	5.14003	5.14003	-7.36	17.1334	5.14003	5.14003	-15.4
17.1501	5.14503	5.14503	-7.36	17.1501	5.14503	5.14503	-15.42
17.1668	5.15003	5.15003	-7.36	17.1668	5.15003	5.15003	-15.41
17.1834	5.15503	5.15503	-7.37	17.1834	5.15503	5.15503	-15.41
17.2001	5.16003	5.16003	-7.36	17.2001	5.16003	5.16003	-15.41
17.2168	5.16504	5.16504	-7.36	17.2168	5.16504	5.16504	-15.4
17.2334	5.17003	5.17003	-7.37	17.2334	5.17003	5.17003	-15.4
17.2501	5.17502	5.17502	-7.36	17.2501	5.17502	5.17502	-15.4
17.2668	5.18003	5.18003	-7.36	17.2668	5.18003	5.18003	-15.4
17.2834	5.18503	5.18503	-7.36	17.2834	5.18503	5.18503	-15.38
17.3001	5.19003	5.19003	-7.35	17.3001	5.19003	5.19003	-15.38
17.3168	5.19503	5.19503	-7.34	17.3168	5.19503	5.19503	-15.39
17.3334	5.20002	5.20002	-7.34	17.3334	5.20002	5.20002	-15.39
17.3501	5.20503	5.20503	-7.35	17.3501	5.20503	5.20503	-15.39
17.3667	5.21003	5.21003	-7.35	17.3667	5.21003	5.21003	-15.38
17.3834	5.21503	5.21503	-7.35	17.3834	5.21503	5.21503	-15.39
17.4001	5.22003	5.22003	-7.35	17.4001	5.22003	5.22003	-15.38
17.4168	5.22503	5.22503	-7.34	17.4168	5.22503	5.22503	-15.38
17.4334	5.23003	5.23003	-7.34	17.4334	5.23003	5.23003	-15.37
17.4501	5.23502	5.23502	-7.34	17.4501	5.23502	5.23502	-15.37
17.4668	5.24003	5.24003	-7.34	17.4668	5.24003	5.24003	-15.37
17.4835	5.24504	5.24504	-7.34	17.4835	5.24504	5.24504	-15.37
17.5001	5.25003	5.25003	-7.34	17.5001	5.25003	5.25003	-15.36
17.5167	5.25503	5.25503	-7.34	17.5167	5.25503	5.25503	-15.34
17.5334	5.26003	5.26003	-7.34	17.5334	5.26003	5.26003	-15.35
17.5501	5.26503	5.26503	-7.35	17.5501	5.26503	5.26503	-15.35
17.5667	5.27003	5.27003	-7.34	17.5667	5.27003	5.27003	-15.35
17.5834	5.27503	5.27503	-7.34	17.5834	5.27503	5.27503	-15.35
17.6168	5.28503	5.28503	-7.35	17.6168	5.28503	5.28503	-15.36
17.6334	5.29003	5.29003	-7.34	17.6334	5.29003	5.29003	-15.36
17.6501	5.29503	5.29503	-7.34	17.6501	5.29503	5.29503	-15.36
17.6668	5.30003	5.30003	-7.33	17.6668	5.30003	5.30003	-15.35
17.6834	5.30503	5.30503	-7.33	17.6834	5.30503	5.30503	-15.35
17.7001	5.31003	5.31003	-7.33	17.7001	5.31003	5.31003	-15.34
17.7168	5.31503	5.31503	-7.33	17.7168	5.31503	5.31503	-15.34
17.7334	5.32002	5.32002	-7.33	17.7334	5.32002	5.32002	-15.34
17.7501	5.32503	5.32503	-7.34	17.7501	5.32503	5.32503	-15.35
17.7668	5.33003	5.33003	-7.34	17.7668	5.33003	5.33003	-15.33
17.7834	5.33503	5.33503	-7.33	17.7834	5.33503	5.33503	-15.33
17.8001	5.34003	5.34003	-7.34	17.8001	5.34003	5.34003	-15.33
17.8168	5.34503	5.34503	-7.33	17.8168	5.34503	5.34503	-15.33
17.8334	5.35003	5.35003	-7.32	17.8334	5.35003	5.35003	-15.32
17.8501	5.35502	5.35502	-7.31	17.8501	5.35502	5.35502	-15.32
17.8668	5.36003	5.36003	-7.32	17.8668	5.36003	5.36003	-15.32
17.8835	5.36504	5.36504	-7.33	17.8835	5.36504	5.36504	-15.33
17.9001	5.37003	5.37003	-7.33	17.9001	5.37003	5.37003	-15.33
17.9168	5.37503	5.37503	-7.32	17.9168	5.37503	5.37503	-15.33
17.9334	5.38002	5.38002	-7.32	17.9334	5.38002	5.38002	-15.33
17.9501	5.38503	5.38503	-7.31	17.9501	5.38503	5.38503	-15.32
17.9668	5.39003	5.39003	-7.33	17.9668	5.39003	5.39003	-15.32
17.9834	5.39503	5.39503	-7.33	17.9834	5.39503	5.39503	-15.3
18.0167	5.40502	5.40502	-7.32	18.0167	5.40502	5.40502	-15.31
18.0334	5.41003	5.41003	-7.33	18.0334	5.41003	5.41003	-15.31
18.0501	5.41502	5.41502	-7.32	18.0501	5.41502	5.41502	-15.31
18.0667	5.42002	5.42002	-7.31	18.0667	5.42002	5.42002	-15.32
18.0834	5.42502	5.42502	-7.31	18.0834	5.42502	5.42502	-15.31
18.1001	5.43003	5.43003	-7.31	18.1001	5.43003	5.43003	-15.3
18.1167	5.43502	5.43502	-7.31	18.1167	5.43502	5.43502	-15.3
18.1334	5.44003	5.44003	-7.32	18.1334	5.44003	5.44003	-15.3
18.1501	5.44503	5.44503	-7.32	18.1501	5.44503	5.44503	-15.3
18.1667	5.45002	5.45002	-7.32	18.1667	5.45002	5.45002	-15.31
18.1834	5.45502	5.45502	-7.31	18.1834	5.45502	5.45502	-15.31
18.2001	5.46002	5.46002	-7.32	18.2001	5.46002	5.46002	-15.31
18.2168	5.46503	5.46503	-7.32	18.2168	5.46503	5.46503	-15.31
18.2334	5.47003	5.47003	-7.32	18.2334	5.47003	5.47003	-15.3
18.2501	5.47502	5.47502	-7.33	18.2501	5.47502	5.47502	-15.3
18.2667	5.48002	5.48002	-7.32	18.2667	5.48002	5.48002	-15.31
18.2834	5.48503	5.48503	-7.32	18.2834	5.48503	5.48503	-15.3
18.3001	5.49002	5.49002	-7.32	18.3001	5.49002	5.49002	-15.31
18.3167	5.49502	5.49502	-7.32	18.3167	5.49502	5.49502	-15.3
18.3334	5.50003	5.50003	-7.32	18.3334	5.50003	5.50003	-15.3
18.3501	5.50502	5.50502	-7.32	18.3501	5.50502	5.50502	-15.29
18.3667	5.51002	5.51002	-7.32	18.3667	5.51002	5.51002	-15.29
18.3834	5.51502	5.51502	-7.32	18.3834	5.51502	5.51502	-15.3
18.4167	5.52502	5.52502	-7.32	18.4167	5.52502	5.52502	-15.3
18.4334	5.53003	5.53003	-7.31	18.4334	5.53003	5.53003	-15.29
18.4501	5.53503	5.53503	-7.31	18.4501	5.53503	5.53503	-15.29
18.4667	5.54002	5.54002	-7.31	18.4667	5.54002	5.54002	-15.29
18.4834	5.54503	5.54503	-7.31	18.4834	5.54503	5.54503	-15.28
18.5001	5.55002	5.55002	-7.31	18.5001	5.55002	5.55002	-15.27
18.5167	5.55502	5.55502	-7.31	18.5167	5.55502	5.55502	-15.28
18.5334	5.56002	5.56002	-7.32	18.5334	5.56002	5.56002	-15.29
18.5501	5.56503	5.56503	-7.32	18.5501	5.56503	5.56503	-15.28
18.5667	5.57002	5.57002	-7.31	18.5667	5.57002	5.57002	-15.27
18.5834	5.57503	5.57503	-7.31	18.5834	5.57503	5.57503	-15.26
18.6001	5.58002	5.58002	-7.31	18.6001	5.58002	5.58002	-15.27
18.6167	5.58502	5.58502	-7.3	18.6167	5.58502	5.58502	-15.27
18.6334	5.59002	5.59002	-7.31	18.6334	5.59002	5.59002	-15.27
18.6501	5.59502	5.59502	-7.3	18.6501	5.59502	5.59502	-15.26
18.6668	5.60003	5.60003	-7.3	18.6668	5.60003	5.60003	-15.26
18.6834	5.60503	5.60503	-7.3	18.6834	5.60503	5.60503	-15.25
18.7001	5.61002	5.61002	-7.29	18.7001	5.61002	5.61002	-15.26
18.7187	5.6156	5.6156	-7.3	18.7187	5.6156	5.6156	-15.27
18.7334	5.62002	5.62002	-7.29	18.7334	5.62002	5.62002	-15.26
18.7501	5.62503	5.62503	-7.3	18.7501	5.62503	5.62503	-15.25
18.7667	5.63002	5.63002	-7.29	18.7667	5.63002	5.63002	-15.24
18.7834	5.63502	5.63502	-7.29	18.7834	5.63502	5.63502	-15.25
18.8001	5.64002	5.64002	-7.29	18.8001	5.64002	5.64002	-15.22
18.8167	5.64502	5.64502	-7.29	18.8167	5.64502	5.64502	-15.23
18.8334	5.65002	5.65002	-7.28	18.8334	5.65002	5.65002	-15.23
18.8501	5.65503	5.65503	-7.29	18.8501	5.65503	5.65503	-15.21
18.8667	5.66002	5.66002	-7.28	18.8667	5.66002	5.66002	-15.21
18.8834	5.66502	5.66502	-7.27	18.8834	5.66502	5.66502	-15.21
18.9001	5.67003	5.67003	-7.26	18.9001	5.67003	5.67003	-15.2
18.9167	5.67502	5.67502	-7.25	18.9167	5.67502	5.67502	-15.2
18.9334	5.68002	5.68002	-7.26	18.9334	5.68002	5.68002	-15.2
18.9501	5.68503	5.68503	-7.25	18.9501	5.68503	5.68503	-15.2
18.9667	5.69002	5.69002	-7.25	18.9667	5.69002	5.69002	-15.19
18.9834	5.69502	5.69502	-7.25	18.9834	5.69502	5.69502	-15.19
19.0001	5.70002	5.70002	-7.26	19.0001	5.70002	5.70002	-15.19
19.0168	5.70503	5.70503	-7.25	19.0168	5.70503	5.70503	-15.18
19.0334	5.71002	5.71002	-7.25	19.0334	5.71002	5.71002	-15.17
19.0501	5.71502	5.71502	-7.24	19.0501	5.71502	5.71502	-15.16
19.0834	5.72502	5.72502	-7.23	19.0834	5.72502	5.72502	-15.15
19.1001	5.73002	5.73002	-7.22	19.1001	5.73002	5.73002	-15.15
19.1167	5.73502	5.73502	-7.22	19.1167	5.73502	5.73502	-15.14
19.1334	5.74003	5.74003	-7.23	19.1334	5.74003	5.74003	-15.14
19.1501	5.74502	5.74502	-7.22	19.1501	5.74502	5.74502	-15.14
19.1667	5.75002	5.75002	-7.21	19.1667	5.75002	5.75002	-15.13
19.1834	5.75502	5.75502	-7.2	19.1834	5.75502	5.75502	-15.13
19.2001	5.76002	5.76002	-7.2	19.2001	5.76002	5.76002	-15.12
19.2167	5.76502	5.76502	-7.2	19.2167	5.76502	5.76502	-15.12
19.2334	5.77002	5.77002	-7.2	19.2334	5.77002	5.77002	-15.11
19.2501	5.77503	5.77503	-7.19	19.2501	5.77503	5.77503	-15.1
19.2667	5.78002	5.78002	-7.2	19.2667	5.78002	5.78002	-15.09
19.2834	5.78502	5.78502	-7.19	19.2834	5.78502	5.78502	-15.08
19.3001	5.79002	5.79002	-7.19	19.3001	5.79002	5.79002	-15.08
19.3167	5.79502	5.79502	-7.18	19.3167	5.79502	5.79502	-15.07
19.3334	5.80002	5.80002	-7.18	19.3334	5.80002	5.80002	-15.07
19.3501	5.80502	5.80502	-7.17	19.3501	5.80502	5.80502	-15.08
19.3667	5.81002	5.81002	-7.16	19.3667	5.81002	5.81002	-15.06
19.3834	5.81502	5.81502	-7.15	19.3834	5.81502	5.81502	-15.05
19.4001	5.82002	5.82002	-7.15	19.4001	5.82002	5.82002	-15.04
19.4167	5.82502	5.82502	-7.14	19.4167	5.82502	5.82502	-15.03
19.4334	5.83002	5.83002	-7.13	19.4334	5.83002	5.83002	-15.02
19.4501	5.83502	5.83502	-7.13	19.4501	5.83502	5.83502	-15.01
19.4834	5.84502	5.84502	-7.12	19.4834	5.84502	5.84502	-15
19.5001	5.85001	5.85001	-7.12	19.5001	5.85001	5.85001	-14.99
19.5167	5.85502	5.85502	-7.12	19.5167	5.85502	5.85502	-15
19.5334	5.86002	5.86002	-7.11	19.5334	5.86002	5.86002	-14.99
19.55	5.86501	5.86501	-7.11	19.55	5.86501	5.86501	-14.98
19.5667	5.87002	5.87002	-7.11	19.5667	5.87002	5.87002	-14.97
19.5834	5.87503	5.87503	-7.1	19.5834	5.87503	5.87503	-14.96
19.6001	5.88002	5.88002	-7.1	19.6001	5.88002	5.88002	-14.95
19.6168	5.88503	5.88503	-7.09	19.6168	5.88503	5.88503	-14.96
19.6334	5.89002	5.89002	-7.09	19.6334	5.89002	5.89002	-14.96
19.6501	5.89502	5.89502	-7.07	19.6501	5.89502	5.89502	-14.94
19.6667	5.90002	5.90002	-7.07	19.6667	5.90002	5.90002	-14.94
19.6834	5.90502	5.90502	-7.06	19.6834	5.90502	5.90502	-14.93
19.7001	5.91002	5.91002	-7.06	19.7001	5.91002	5.91002	-14.93
19.7167	5.91501	5.91501	-7.06	19.7167	5.91501	5.91501	-14.92
19.7334	5.92002	5.92002	-7.07	19.7334	5.92002	5.92002	-14.91
19.7501	5.92503	5.92503	-7.06	19.7501	5.92503	5.92503	-14.91
19.7667	5.93002	5.93002	-7.06	19.7667	5.93002	5.93002	-14.92
19.7834	5.93501	5.93501	-7.07	19.7834	5.93501	5.93501	-14.92
19.8001	5.94002	5.94002	-7.06	19.8001	5.94002	5.94002	-14.91
19.8167	5.94502	5.94502	-7.07	19.8167	5.94502	5.94502	-14.91
19.8334	5.95002	5.95002	-7.06	19.8334	5.95002	5.95002	-14.9
19.85	5.95501	5.95501	-7.06	19.85	5.95501	5.95501	-14.9
19.8834	5.96501	5.96501	-7.06	19.8834	5.96501	5.96501	-14.9
19.9001	5.97002	5.97002	-7.05	19.9001	5.97002	5.97002	-14.89
19.9167	5.97502	5.97502	-7.05	19.9167	5.97502	5.97502	-14.88
19.9334	5.98002	5.98002	-7.05	19.9334	5.98002	5.98002	-14.89
19.9501	5.98502	5.98502	-7.06	19.9501	5.98502	5.98502	-14.89
19.9667	5.99002	5.99002	-7.06	19.9667	5.99002	5.99002	-14.89
19.9834	5.99501	5.99501	-7.05	19.9834	5.99501	5.99501	-14.88
20.0001	6.00001	6.00001	-7.05	20.0001	6.00001	6.00001	-14.86
20.0167	6.00502	6.00502	-7.06	20.0167	6.00502	6.00502	-14.88
20.0334	6.01002	6.01002	-7.06	20.0334	6.01002	6.01002	-14.88
20.05	6.01502	6.01502	-7.06	20.05	6.01502	6.01502	-14.88
20.0667	6.02001	6.02001	-7.06	20.0667	6.02001	6.02001	-14.87
20.0834	6.02502	6.02502	-7.06	20.0834	6.02502	6.02502	-14.86
20.1	6.03002	6.03002	-7.06	20.1	6.03002	6.03002	-14.86
20.1167	6.03502	6.03502	-7.06	20.1167	6.03502	6.03502	-14.85
20.1334	6.04002	6.04002	-7.05	20.1334	6.04002	6.04002	-14.86
20.1501	6.04502	6.04502	-7.05	20.1501	6.04502	6.04502	-14.86
20.1668	6.05002	6.05002	-7.05	20.1668	6.05002	6.05002	-14.86
20.1834	6.05502	6.05502	-7.05	20.1834	6.05502	6.05502	-14.85
20.2001	6.06001	6.06001	-7.05	20.2001	6.06001	6.06001	-14.85
20.2167	6.06501	6.06501	-7.06	20.2167	6.06501	6.06501	-14.84
20.2334	6.07001	6.07001	-7.05	20.2334	6.07001	6.07001	-14.84
20.2501	6.07502	6.07502	-7.05	20.2501	6.07502	6.07502	-14.84
20.2667	6.08002	6.08002	-7.05	20.2667	6.08002	6.08002	-14.85
20.2834	6.08502	6.08502	-7.06	20.2834	6.08502	6.08502	-14.85
20.3	6.09001	6.09001	-7.07	20.3	6.09001	6.09001	-14.84
20.3167	6.09502	6.09502	-7.05	20.3167	6.09502	6.09502	-14.83
20.3334	6.10001	6.10001	-7.05	20.3334	6.10001	6.10001	-14.83
20.35	6.10502	6.10502	-7.05	20.35	6.10502	6.10502	-14.83
20.3667	6.11002	6.11002	-7.04	20.3667	6.11002	6.11002	-14.82
20.3834	6.11501	6.11501	-7.04	20.3834	6.11501	6.11501	-14.82
20.4	6.12001	6.12001	-7.05	20.4	6.12001	6.12001	-14.83
20.4168	6.12503	6.12503	-7.06	20.4168	6.12503	6.12503	-14.83
20.4334	6.13001	6.13001	-7.06	20.4334	6.13001	6.13001	-14.82
20.45	6.13501	6.13501	-7.06	20.45	6.13501	6.13501	-14.82
20.4667	6.14001	6.14001	-7.05	20.4667	6.14001	6.14001	-14.82
20.4834	6.14502	6.14502	-7.05	20.4834	6.14502	6.14502	-14.82
20.5001	6.15002	6.15002	-7.06	20.5001	6.15002	6.15002	-14.83
20.5167	6.15501	6.15501	-7.07	20.5167	6.15501	6.15501	-14.83
20.55	6.16501	6.16501	-7.06	20.55	6.16501	6.16501	-14.82
20.5667	6.17001	6.17001	-7.05	20.5667	6.17001	6.17001	-14.81
20.5834	6.17503	6.17503	-7.05	20.5834	6.17503	6.17503	-14.81
20.6001	6.18002	6.18002	-7.05	20.6001	6.18002	6.18002	-14.8
20.6167	6.18502	6.18502	-7.06	20.6167	6.18502	6.18502	-14.81
20.6334	6.19001	6.19001	-7.06	20.6334	6.19001	6.19001	-14.81
20.65	6.19501	6.19501	-7.06	20.65	6.19501	6.19501	-14.81
20.6667	6.20002	6.20002	-7.06	20.6667	6.20002	6.20002	-14.82
20.6834	6.20501	6.20501	-7.07	20.6834	6.20501	6.20501	-14.81
20.7001	6.21002	6.21002	-7.07	20.7001	6.21002	6.21002	-14.81
20.7167	6.21502	6.21502	-7.06	20.7167	6.21502	6.21502	-14.8
20.7366	6.22098	6.22098	-7.05	20.7366	6.22098	6.22098	-14.8
20.7501	6.22501	6.22501	-7.06	20.7501	6.22501	6.22501	-14.8
20.7667	6.23001	6.23001	-7.06	20.7667	6.23001	6.23001	-14.8
20.7834	6.23501	6.23501	-7.06	20.7834	6.23501	6.23501	-14.79
20.8	6.24001	6.24001	-7.06	20.8	6.24001	6.24001	-14.8
20.8168	6.24503	6.24503	-7.05	20.8168	6.24503	6.24503	-14.78
20.8334	6.25001	6.25001	-7.06	20.8334	6.25001	6.25001	-14.78
20.85	6.25501	6.25501	-7.06	20.85	6.25501	6.25501	-14.79
20.8667	6.26001	6.26001	-7.06	20.8667	6.26001	6.26001	-14.78
20.8834	6.26501	6.26501	-7.06	20.8834	6.26501	6.26501	-14.77
20.9	6.27001	6.27001	-7.06	20.9	6.27001	6.27001	-14.78
20.9167	6.27501	6.27501	-7.07	20.9167	6.27501	6.27501	-14.78
20.9501	6.28501	6.28501	-7.06	20.9501	6.28501	6.28501	-14.78
20.9667	6.29001	6.29001	-7.06	20.9667	6.29001	6.29001	-14.79
20.9834	6.29501	6.29501	-7.05	20.9834	6.29501	6.29501	-14.78
21	6.30001	6.30001	-7.05	21	6.30001	6.30001	-14.79
21.0167	6.30501	6.30501	-7.06	21.0167	6.30501	6.30501	-14.78
21.0334	6.31001	6.31001	-7.06	21.0334	6.31001	6.31001	-14.78
21.05	6.31501	6.31501	-7.06	21.05	6.31501	6.31501	-14.77
21.0667	6.32002	6.32002	-7.06	21.0667	6.32002	6.32002	-14.76
21.0834	6.32501	6.32501	-7.06	21.0834	6.32501	6.32501	-14.77
21.1	6.33001	6.33001	-7.06	21.1	6.33001	6.33001	-14.76
21.1167	6.33501	6.33501	-7.05	21.1167	6.33501	6.33501	-14.76
21.1334	6.34001	6.34001	-7.05	21.1334	6.34001	6.34001	-14.76
21.15	6.34501	6.34501	-7.06	21.15	6.34501	6.34501	-14.77
21.1667	6.35001	6.35001	-7.06	21.1667	6.35001	6.35001	-14.76
21.1834	6.35501	6.35501	-7.05	21.1834	6.35501	6.35501	-14.75
21.2	6.36001	6.36001	-7.05	21.2	6.36001	6.36001	-14.76
21.2167	6.36502	6.36502	-7.05	21.2167	6.36502	6.36502	-14.76
21.2334	6.37001	6.37001	-7.05	21.2334	6.37001	6.37001	-14.77
21.25	6.37501	6.37501	-7.05	21.25	6.37501	6.37501	-14.76
21.2667	6.38001	6.38001	-7.05	21.2667	6.38001	6.38001	-14.76
21.2834	6.38501	6.38501	-7.06	21.2834	6.38501	6.38501	-14.77
21.3	6.39001	6.39001	-7.06	21.3	6.39001	6.39001	-14.77
21.3167	6.39501	6.39501	-7.06	21.3167	6.39501	6.39501	-14.77
21.3334	6.40001	6.40001	-7.06	21.3334	6.40001	6.40001	-14.76
21.35	6.40501	6.40501	-7.06	21.35	6.40501	6.40501	-14.76
21.3667	6.41001	6.41001	-7.06	21.3667	6.41001	6.41001	-14.75
21.3834	6.41501	6.41501	-7.06	21.3834	6.41501	6.41501	-14.75
21.4001	6.42002	6.42002	-7.06	21.4001	6.42002	6.42002	-14.75
21.4167	6.42501	6.42501	-7.07	21.4167	6.42501	6.42501	-14.75
21.4334	6.43001	6.43001	-7.05	21.4334	6.43001	6.43001	-14.75
21.4501	6.43502	6.43502	-7.05	21.4501	6.43502	6.43502	-14.75
21.4667	6.44001	6.44001	-7.07	21.4667	6.44001	6.44001	-14.74
21.4834	6.44501	6.44501	-7.07	21.4834	6.44501	6.44501	-14.74
21.5	6.45001	6.45001	-7.06	21.5	6.45001	6.45001	-14.73
21.5167	6.45501	6.45501	-7.06	21.5167	6.45501	6.45501	-14.74
21.5334	6.46001	6.46001	-7.05	21.5334	6.46001	6.46001	-14.75
21.55	6.46501	6.46501	-7.06	21.55	6.46501	6.46501	-14.77
21.5667	6.47001	6.47001	-7.06	21.5667	6.47001	6.47001	-14.76
21.5834	6.47501	6.47501	-7.05	21.5834	6.47501	6.47501	-14.76
21.6	6.48001	6.48001	-7.06	21.6	6.48001	6.48001	-14.76
21.6167	6.48501	6.48501	-7.05	21.6167	6.48501	6.48501	-14.75
21.6334	6.49001	6.49001	-7.06	21.6334	6.49001	6.49001	-14.75
21.65	6.49501	6.49501	-7.07	21.65	6.49501	6.49501	-14.75
21.6667	6.50001	6.50001	-7.06	21.6667	6.50001	6.50001	-14.75
21.6834	6.50501	6.50501	-7.06	21.6834	6.50501	6.50501	-14.75
21.7	6.51001	6.51001	-7.06	21.7	6.51001	6.51001	-14.74
21.7167	6.51502	6.51502	-7.06	21.7167	6.51502	6.51502	-14.74
21.7334	6.52001	6.52001	-7.07	21.7334	6.52001	6.52001	-14.73
21.75	6.525	6.525	-7.06	21.75	6.525	6.525	-14.73
21.7667	6.53001	6.53001	-7.06	21.7667	6.53001	6.53001	-14.73
21.784	6.53521	6.53521	-7.05	21.784	6.53521	6.53521	-14.73
21.8	6.54001	6.54001	-7.06	21.8	6.54001	6.54001	-14.73
21.8167	6.54501	6.54501	-7.06	21.8167	6.54501	6.54501	-14.73
21.85	6.55501	6.55501	-7.07	21.85	6.55501	6.55501	-14.73
21.8667	6.56001	6.56001	-7.06	21.8667	6.56001	6.56001	-14.74
21.8834	6.56501	6.56501	-7.05	21.8834	6.56501	6.56501	-14.73
21.9	6.57001	6.57001	-7.07	21.9	6.57001	6.57001	-14.74
21.9167	6.57501	6.57501	-7.07	21.9167	6.57501	6.57501	-14.74
21.9334	6.58001	6.58001	-7.06	21.9334	6.58001	6.58001	-14.75
21.95	6.58501	6.58501	-7.07	21.95	6.58501	6.58501	-14.74
21.9667	6.59001	6.59001	-7.07	21.9667	6.59001	6.59001	-14.75
21.9834	6.59502	6.59502	-7.06	21.9834	6.59502	6.59502	-14.76
22	6.60001	6.60001	-7.06	22	6.60001	6.60001	-14.74
22.0167	6.60501	6.60501	-7.08	22.0167	6.60501	6.60501	-14.74
22.0334	6.61001	6.61001	-7.07	22.0334	6.61001	6.61001	-14.74
22.05	6.61501	6.61501	-7.07	22.05	6.61501	6.61501	-14.72
22.0667	6.62001	6.62001	-7.07	22.0667	6.62001	6.62001	-14.73
22.0834	6.62501	6.62501	-7.07	22.0834	6.62501	6.62501	-14.73
22.1	6.63001	6.63001	-7.07	22.1	6.63001	6.63001	-14.73
22.1167	6.63502	6.63502	-7.07	22.1167	6.63502	6.63502	-14.73
22.1334	6.64001	6.64001	-7.06	22.1334	6.64001	6.64001	-14.74
22.15	6.64501	6.64501	-7.06	22.15	6.64501	6.64501	-14.73
22.1667	6.65	6.65	-7.07	22.1667	6.65	6.65	-14.73
22.1834	6.65501	6.65501	-7.07	22.1834	6.65501	6.65501	-14.73
22.2	6.66	6.66	-7.07	22.2	6.66	6.66	-14.73
22.2167	6.665	6.665	-7.08	22.2167	6.665	6.665	-14.73
22.25	6.67501	6.67501	-7.08	22.25	6.67501	6.67501	-14.73
22.2667	6.68	6.68	-7.07	22.2667	6.68	6.68	-14.73
22.2833	6.68501	6.68501	-7.06	22.2833	6.68501	6.68501	-14.73
22.3	6.69001	6.69001	-7.06	22.3	6.69001	6.69001	-14.73
22.3167	6.695	6.695	-7.08	22.3167	6.695	6.695	-14.73
22.3334	6.70001	6.70001	-7.07	22.3334	6.70001	6.70001	-14.73
22.35	6.705	6.705	-7.07	22.35	6.705	6.705	-14.72
22.3667	6.71001	6.71001	-7.07	22.3667	6.71001	6.71001	-14.72
22.3834	6.71501	6.71501	-7.06	22.3834	6.71501	6.71501	-14.72
22.4	6.72	6.72	-7.05	22.4	6.72	6.72	-14.73
22.4167	6.72501	6.72501	-7.06	22.4167	6.72501	6.72501	-14.73
22.4334	6.73001	6.73001	-7.07	22.4334	6.73001	6.73001	-14.73
22.45	6.73501	6.73501	-7.08	22.45	6.73501	6.73501	-14.73
22.4667	6.74	6.74	-7.07	22.4667	6.74	6.74	-14.73
22.4833	6.745	6.745	-7.06	22.4833	6.745	6.745	-14.73
22.5	6.75001	6.75001	-7.07	22.5	6.75001	6.75001	-14.74
22.5167	6.75502	6.75502	-7.07	22.5167	6.75502	6.75502	-14.73
22.5334	6.76001	6.76001	-7.07	22.5334	6.76001	6.76001	-14.73
22.55	6.76502	6.76502	-7.07	22.55	6.76502	6.76502	-14.72
22.5667	6.77001	6.77001	-7.09	22.5667	6.77001	6.77001	-14.73
22.5834	6.77501	6.77501	-7.08	22.5834	6.77501	6.77501	-14.74
22.6	6.78001	6.78001	-7.07	22.6	6.78001	6.78001	-14.73
22.6167	6.785	6.785	-7.08	22.6167	6.785	6.785	-14.73
22.65	6.79501	6.79501	-7.09	22.65	6.79501	6.79501	-14.73
22.6667	6.8	6.8	-7.08	22.6667	6.8	6.8	-14.73
22.6833	6.805	6.805	-7.08	22.6833	6.805	6.805	-14.73
22.7	6.81001	6.81001	-7.08	22.7	6.81001	6.81001	-14.74
22.7167	6.815	6.815	-7.08	22.7167	6.815	6.815	-14.74
22.7334	6.82	6.82	-7.09	22.7334	6.82	6.82	-14.75
22.75	6.82501	6.82501	-7.08	22.75	6.82501	6.82501	-14.75
22.7667	6.83	6.83	-7.08	22.7667	6.83	6.83	-14.75
22.7833	6.835	6.835	-7.08	22.7833	6.835	6.835	-14.74
22.8	6.84	6.84	-7.08	22.8	6.84	6.84	-14.74
22.8167	6.845	6.845	-7.08	22.8167	6.845	6.845	-14.74
22.8333	6.85001	6.85001	-7.08	22.8333	6.85001	6.85001	-14.74
22.85	6.85501	6.85501	-7.08	22.85	6.85501	6.85501	-14.73
22.8667	6.86001	6.86001	-7.09	22.8667	6.86001	6.86001	-14.74
22.8833	6.865	6.865	-7.09	22.8833	6.865	6.865	-14.74
22.9	6.87	6.87	-7.07	22.9	6.87	6.87	-14.73
22.9167	6.87502	6.87502	-7.09	22.9167	6.87502	6.87502	-14.74
22.9333	6.88	6.88	-7.09	22.9333	6.88	6.88	-14.75
22.95	6.885	6.885	-7.09	22.95	6.885	6.885	-14.74
22.9667	6.89	6.89	-7.09	22.9667	6.89	6.89	-14.76
22.9834	6.89501	6.89501	-7.1	22.9834	6.89501	6.89501	-14.75
23	6.9	6.9	-7.1	23	6.9	6.9	-14.76
23.0167	6.905	6.905	-7.09	23.0167	6.905	6.905	-14.75
23.0333	6.91	6.91	-7.09	23.0333	6.91	6.91	-14.75
23.05	6.91501	6.91501	-7.08	23.05	6.91501	6.91501	-14.75
23.0667	6.92	6.92	-7.08	23.0667	6.92	6.92	-14.76
23.0833	6.925	6.925	-7.09	23.0833	6.925	6.925	-14.75
23.1	6.93	6.93	-7.09	23.1	6.93	6.93	-14.76
23.1167	6.935	6.935	-7.1	23.1167	6.935	6.935	-14.76
23.1333	6.94	6.94	-7.09	23.1333	6.94	6.94	-14.76
23.15	6.945	6.945	-7.09	23.15	6.945	6.945	-14.76
23.1667	6.95	6.95	-7.09	23.1667	6.95	6.95	-14.75
23.1834	6.95502	6.95502	-7.08	23.1834	6.95502	6.95502	-14.75
23.2	6.96001	6.96001	-7.07	23.2	6.96001	6.96001	-14.75
23.2167	6.96501	6.96501	-7.08	23.2167	6.96501	6.96501	-14.75
23.2333	6.97	6.97	-7.09	23.2333	6.97	6.97	-14.75
23.25	6.975	6.975	-7.09	23.25	6.975	6.975	-14.75
23.2667	6.98	6.98	-7.08	23.2667	6.98	6.98	-14.75
23.2833	6.985	6.985	-7.09	23.2833	6.985	6.985	-14.76
23.3167	6.995	6.995	-7.08	23.3167	6.995	6.995	-14.76
23.3333	7	7	-7.09	23.3333	7	7	-14.75
23.35	7.005	7.005	-7.09	23.35	7.005	7.005	-14.75
23.3667	7.01	7.01	-7.09	23.3667	7.01	7.01	-14.76
23.3833	7.015	7.015	-7.09	23.3833	7.015	7.015	-14.76
23.4	7.02	7.02	-7.08	23.4	7.02	7.02	-14.76
23.4167	7.025	7.025	-7.08	23.4167	7.025	7.025	-14.76
23.4333	7.03	7.03	-7.09	23.4333	7.03	7.03	-14.76
23.45	7.03501	7.03501	-7.09	23.45	7.03501	7.03501	-14.75
23.4667	7.04	7.04	-7.1	23.4667	7.04	7.04	-14.76
23.4833	7.045	7.045	-7.1	23.4833	7.045	7.045	-14.77
23.5	7.05	7.05	-7.09	23.5	7.05	7.05	-14.77
23.5167	7.055	7.055	-7.09	23.5167	7.055	7.055	-14.77
23.5333	7.06	7.06	-7.1	23.5333	7.06	7.06	-14.77
23.55	7.065	7.065	-7.1	23.55	7.065	7.065	-14.77
23.5667	7.07	7.07	-7.11	23.5667	7.07	7.07	-14.78
23.5833	7.075	7.075	-7.09	23.5833	7.075	7.075	-14.77
23.6	7.08	7.08	-7.1	23.6	7.08	7.08	-14.77
23.6167	7.085	7.085	-7.1	23.6167	7.085	7.085	-14.77
23.6333	7.09	7.09	-7.11	23.6333	7.09	7.09	-14.78
23.65	7.095	7.095	-7.11	23.65	7.095	7.095	-14.79
23.6667	7.10001	7.10001	-7.11	23.6667	7.10001	7.10001	-14.78
23.6833	7.105	7.105	-7.11	23.6833	7.105	7.105	-14.78
23.7167	7.115	7.115	-7.11	23.7167	7.115	7.115	-14.78
23.7333	7.12	7.12	-7.11	23.7333	7.12	7.12	-14.79
23.75	7.125	7.125	-7.11	23.75	7.125	7.125	-14.78
23.7667	7.13	7.13	-7.11	23.7667	7.13	7.13	-14.78
23.7833	7.135	7.135	-7.11	23.7833	7.135	7.135	-14.77
23.8	7.14	7.14	-7.11	23.8	7.14	7.14	-14.77
23.8167	7.145	7.145	-7.11	23.8167	7.145	7.145	-14.77
23.8333	7.15	7.15	-7.12	23.8333	7.15	7.15	-14.78
23.85	7.155	7.155	-7.12	23.85	7.155	7.155	-14.77
23.8667	7.16	7.16	-7.11	23.8667	7.16	7.16	-14.78
23.8833	7.165	7.165	-7.11	23.8833	7.165	7.165	-14.76
23.9	7.17	7.17	-7.11	23.9	7.17	7.17	-14.77
23.9167	7.175	7.175	-7.11	23.9167	7.175	7.175	-14.78
23.9333	7.18	7.18	-7.1	23.9333	7.18	7.18	-14.77
23.95	7.18499	7.18499	-7.11	23.95	7.18499	7.18499	-14.77
23.9667	7.19	7.19	-7.11	23.9667	7.19	7.19	-14.78
23.9834	7.19501	7.19501	-7.1	23.9834	7.19501	7.19501	-14.78
24	7.20001	7.20001	-7.1	24	7.20001	7.20001	-14.79
24.0166	7.205	7.205	-7.11	24.0166	7.205	7.205	-14.79
24.0333	7.21	7.21	-7.11	24.0333	7.21	7.21	-14.78
24.05	7.215	7.215	-7.11	24.05	7.215	7.215	-14.79
24.0667	7.22	7.22	-7.12	24.0667	7.22	7.22	-14.8
24.0833	7.225	7.225	-7.12	24.0833	7.225	7.225	-14.8
24.1167	7.235	7.235	-7.12	24.1167	7.235	7.235	-14.79
24.1333	7.24	7.24	-7.11	24.1333	7.24	7.24	-14.79
24.15	7.245	7.245	-7.11	24.15	7.245	7.245	-14.79
24.1667	7.25	7.25	-7.11	24.1667	7.25	7.25	-14.78
24.1833	7.25499	7.25499	-7.12	24.1833	7.25499	7.25499	-14.78
24.2	7.26	7.26	-7.11	24.2	7.26	7.26	-14.78
24.2167	7.265	7.265	-7.11	24.2167	7.265	7.265	-14.78
24.2333	7.27	7.27	-7.11	24.2333	7.27	7.27	-14.79
24.25	7.27501	7.27501	-7.12	24.25	7.27501	7.27501	-14.79
24.2681	7.28043	7.28043	-7.12	24.2681	7.28043	7.28043	-14.79
24.2833	7.285	7.285	-7.11	24.2833	7.285	7.285	-14.8
24.3	7.29	7.29	-7.12	24.3	7.29	7.29	-14.8
24.3166	7.295	7.295	-7.11	24.3166	7.295	7.295	-14.81
24.3333	7.3	7.3	-7.11	24.3333	7.3	7.3	-14.8
24.35	7.30501	7.30501	-7.11	24.35	7.30501	7.30501	-14.8
24.3667	7.31	7.31	-7.12	24.3667	7.31	7.31	-14.8
24.3833	7.315	7.315	-7.12	24.3833	7.315	7.315	-14.8
24.4	7.32	7.32	-7.11	24.4	7.32	7.32	-14.81
24.4167	7.325	7.325	-7.12	24.4167	7.325	7.325	-14.8
24.4333	7.33	7.33	-7.14	24.4333	7.33	7.33	-14.81
24.45	7.335	7.335	-7.13	24.45	7.335	7.335	-14.8
24.4667	7.34	7.34	-7.12	24.4667	7.34	7.34	-14.79
24.4833	7.34499	7.34499	-7.12	24.4833	7.34499	7.34499	-14.8
24.5	7.34999	7.34999	-7.11	24.5	7.34999	7.34999	-14.81
24.5167	7.355	7.355	-7.12	24.5167	7.355	7.355	-14.8
24.5333	7.35999	7.35999	-7.11	24.5333	7.35999	7.35999	-14.8
24.55	7.365	7.365	-7.11	24.55	7.365	7.365	-14.79
24.5667	7.37	7.37	-7.13	24.5667	7.37	7.37	-14.79
24.5833	7.375	7.375	-7.12	24.5833	7.375	7.375	-14.8
24.6	7.37999	7.37999	-7.12	24.6	7.37999	7.37999	-14.8
24.6167	7.385	7.385	-7.12	24.6167	7.385	7.385	-14.81
24.6333	7.38999	7.38999	-7.11	24.6333	7.38999	7.38999	-14.82
24.65	7.395	7.395	-7.12	24.65	7.395	7.395	-14.82
24.6666	7.39999	7.39999	-7.13	24.6666	7.39999	7.39999	-14.82
24.6833	7.405	7.405	-7.12	24.6833	7.405	7.405	-14.82
24.7	7.41	7.41	-7.12	24.7	7.41	7.41	-14.82
24.7166	7.41499	7.41499	-7.13	24.7166	7.41499	7.41499	-14.83
24.7333	7.41999	7.41999	-7.13	24.7333	7.41999	7.41999	-14.82
24.75	7.425	7.425	-7.13	24.75	7.425	7.425	-14.81
24.7833	7.43499	7.43499	-7.12	24.7833	7.43499	7.43499	-14.82
24.8	7.44	7.44	-7.12	24.8	7.44	7.44	-14.82
24.817	7.4451	7.4451	-7.12	24.817	7.4451	7.4451	-14.82
24.8333	7.45	7.45	-7.13	24.8333	7.45	7.45	-14.81
24.85	7.45499	7.45499	-7.13	24.85	7.45499	7.45499	-14.81
24.8666	7.46	7.46	-7.13	24.8666	7.46	7.46	-14.83
24.8833	7.46499	7.46499	-7.14	24.8833	7.46499	7.46499	-14.83
24.9	7.47	7.47	-7.14	24.9	7.47	7.47	-14.82
24.9167	7.475	7.475	-7.14	24.9167	7.475	7.475	-14.82
24.9333	7.48	7.48	-7.13	24.9333	7.48	7.48	-14.82
24.95	7.48499	7.48499	-7.14	24.95	7.48499	7.48499	-14.83
24.9667	7.49	7.49	-7.14	24.9667	7.49	7.49	-14.83
24.9833	7.49499	7.49499	-7.14	24.9833	7.49499	7.49499	-14.83
25	7.49999	7.49999	-7.13	25	7.49999	7.49999	-14.83
25.0166	7.505	7.505	-7.14	25.0166	7.505	7.505	-14.84
25.0333	7.51	7.51	-7.14	25.0333	7.51	7.51	-14.83
25.05	7.51501	7.51501	-7.13	25.05	7.51501	7.51501	-14.83
25.0666	7.51999	7.51999	-7.13	25.0666	7.51999	7.51999	-14.83
25.0833	7.52499	7.52499	-7.13	25.0833	7.52499	7.52499	-14.82
25.1	7.52999	7.52999	-7.13	25.1	7.52999	7.52999	-14.83
25.1166	7.53499	7.53499	-7.13	25.1166	7.53499	7.53499	-14.82
25.1333	7.54	7.54	-7.13	25.1333	7.54	7.54	-14.83
25.15	7.545	7.545	-7.12	25.15	7.545	7.545	-14.82
25.1833	7.55499	7.55499	-7.12	25.1833	7.55499	7.55499	-14.83
25.2	7.55999	7.55999	-7.11	25.2	7.55999	7.55999	-14.83
25.2166	7.56499	7.56499	-7.12	25.2166	7.56499	7.56499	-14.83
25.2333	7.56999	7.56999	-7.13	25.2333	7.56999	7.56999	-14.82
25.25	7.575	7.575	-7.12	25.25	7.575	7.575	-14.82
25.2667	7.58	7.58	-7.13	25.2667	7.58	7.58	-14.82
25.2833	7.58499	7.58499	-7.11	25.2833	7.58499	7.58499	-14.83
25.3	7.58999	7.58999	-7.1	25.3	7.58999	7.58999	-14.83
25.3166	7.59499	7.59499	-7.11	25.3166	7.59499	7.59499	-14.82
25.3333	7.59999	7.59999	-7.11	25.3333	7.59999	7.59999	-14.82
25.35	7.60499	7.60499	-7.12	25.35	7.60499	7.60499	-14.83
25.3666	7.61	7.61	-7.11	25.3666	7.61	7.61	-14.83
25.3833	7.61499	7.61499	-7.11	25.3833	7.61499	7.61499	-14.82
25.4	7.61999	7.61999	-7.1	25.4	7.61999	7.61999	-14.82
25.4166	7.62499	7.62499	-7.11	25.4166	7.62499	7.62499	-14.81
25.4333	7.62999	7.62999	-7.11	25.4333	7.62999	7.62999	-14.83
25.45	7.635	7.635	-7.11	25.45	7.635	7.635	-14.82
25.4666	7.63999	7.63999	-7.11	25.4666	7.63999	7.63999	-14.82
25.4833	7.64499	7.64499	-7.11	25.4833	7.64499	7.64499	-14.82
25.5	7.65	7.65	-7.11	25.5	7.65	7.65	-14.81
25.5166	7.65499	7.65499	-7.11	25.5166	7.65499	7.65499	-14.81
25.5333	7.65999	7.65999	-7.09	25.5333	7.65999	7.65999	-14.8
25.55	7.66499	7.66499	-7.1	25.55	7.66499	7.66499	-14.81
25.5833	7.67499	7.67499	-7.1	25.5833	7.67499	7.67499	-14.8
25.6	7.67999	7.67999	-7.11	25.6	7.67999	7.67999	-14.79
25.6166	7.68499	7.68499	-7.09	25.6166	7.68499	7.68499	-14.8
25.6333	7.68999	7.68999	-7.09	25.6333	7.68999	7.68999	-14.79
25.65	7.69499	7.69499	-7.09	25.65	7.69499	7.69499	-14.79
25.6666	7.69999	7.69999	-7.08	25.6666	7.69999	7.69999	-14.77
25.6833	7.70499	7.70499	-7.07	25.6833	7.70499	7.70499	-14.77
25.7	7.70999	7.70999	-7.07	25.7	7.70999	7.70999	-14.76
25.7167	7.715	7.715	-7.08	25.7167	7.715	7.715	-14.77
25.7333	7.71999	7.71999	-7.07	25.7333	7.71999	7.71999	-14.76
25.75	7.72499	7.72499	-7.05	25.75	7.72499	7.72499	-14.76
25.7666	7.72999	7.72999	-7.06	25.7666	7.72999	7.72999	-14.74
25.7833	7.73499	7.73499	-7.05	25.7833	7.73499	7.73499	-14.75
25.8	7.73999	7.73999	-7.05	25.8	7.73999	7.73999	-14.74
25.8166	7.74499	7.74499	-7.05	25.8166	7.74499	7.74499	-14.74
25.8333	7.75	7.75	-7.04	25.8333	7.75	7.75	-14.74
25.85	7.755	7.755	-7.04	25.85	7.755	7.755	-14.73
25.8666	7.75999	7.75999	-7.04	25.8666	7.75999	7.75999	-14.72
25.8833	7.76499	7.76499	-7.04	25.8833	7.76499	7.76499	-14.72
25.9	7.77	7.77	-7.04	25.9	7.77	7.77	-14.73
25.9166	7.77499	7.77499	-7.04	25.9166	7.77499	7.77499	-14.72
25.9333	7.78	7.78	-7.04	25.9333	7.78	7.78	-14.71
25.95	7.78499	7.78499	-7.02	25.95	7.78499	7.78499	-14.7
25.9666	7.78999	7.78999	-7.02	25.9666	7.78999	7.78999	-14.69
25.9833	7.79499	7.79499	-7.02	25.9833	7.79499	7.79499	-14.69
25.9999	7.79999	7.79999	-7	25.9999	7.79999	7.79999	-14.69
26.0166	7.80499	7.80499	-7	26.0166	7.80499	7.80499	-14.67
26.0333	7.80999	7.80999	-6.99	26.0333	7.80999	7.80999	-14.67
26.05	7.81499	7.81499	-6.99	26.05	7.81499	7.81499	-14.66
26.0666	7.81999	7.81999	-6.99	26.0666	7.81999	7.81999	-14.65
26.0833	7.82499	7.82499	-6.97	26.0833	7.82499	7.82499	-14.64
26.0999	7.82999	7.82999	-6.96	26.0999	7.82999	7.82999	-14.63
26.1167	7.835	7.835	-6.95	26.1167	7.835	7.835	-14.63
26.1333	7.83999	7.83999	-6.95	26.1333	7.83999	7.83999	-14.62
26.15	7.84499	7.84499	-6.94	26.15	7.84499	7.84499	-14.61
26.1666	7.84999	7.84999	-6.94	26.1666	7.84999	7.84999	-14.61
26.1833	7.85499	7.85499	-6.93	26.1833	7.85499	7.85499	-14.58
26.2	7.85999	7.85999	-6.93	26.2	7.85999	7.85999	-14.56
26.2166	7.86499	7.86499	-6.91	26.2166	7.86499	7.86499	-14.55
26.25	7.87499	7.87499	-6.9	26.25	7.87499	7.87499	-14.54
26.2666	7.87999	7.87999	-6.89	26.2666	7.87999	7.87999	-14.52
26.2861	7.88582	7.88582	-6.88	26.2861	7.88582	7.88582	-14.52
26.3	7.89	7.89	-6.88	26.3	7.89	7.89	-14.51
26.3166	7.89499	7.89499	-6.87	26.3166	7.89499	7.89499	-14.51
26.3333	7.89999	7.89999	-6.85	26.3333	7.89999	7.89999	-14.5
26.3499	7.90499	7.90499	-6.85	26.3499	7.90499	7.90499	-14.49
26.3666	7.90999	7.90999	-6.83	26.3666	7.90999	7.90999	-14.49
26.3833	7.91499	7.91499	-6.81	26.3833	7.91499	7.91499	-14.48
26.4	7.92	7.92	-6.81	26.4	7.92	7.92	-14.46
26.4166	7.92499	7.92499	-6.81	26.4166	7.92499	7.92499	-14.45
26.4333	7.92998	7.92998	-6.79	26.4333	7.92998	7.92998	-14.44
26.45	7.93498	7.93498	-6.77	26.45	7.93498	7.93498	-14.43
26.4666	7.93999	7.93999	-6.77	26.4666	7.93999	7.93999	-14.42
26.4833	7.94499	7.94499	-6.76	26.4833	7.94499	7.94499	-14.4
26.5	7.94999	7.94999	-6.76	26.5	7.94999	7.94999	-14.4
26.5166	7.955	7.955	-6.74	26.5166	7.955	7.955	-14.38
26.5333	7.95998	7.95998	-6.73	26.5333	7.95998	7.95998	-14.37
26.55	7.96499	7.96499	-6.72	26.55	7.96499	7.96499	-14.35
26.5666	7.96999	7.96999	-6.72	26.5666	7.96999	7.96999	-14.34
26.5833	7.97499	7.97499	-6.7	26.5833	7.97499	7.97499	-14.33
26.5999	7.97999	7.97999	-6.69	26.5999	7.97999	7.97999	-14.31
26.6166	7.98499	7.98499	-6.67	26.6166	7.98499	7.98499	-14.3
26.6499	7.99498	7.99498	-6.66	26.6499	7.99498	7.99498	-14.29
26.6666	7.99998	7.99998	-6.66	26.6666	7.99998	7.99998	-14.29
26.6833	8.00498	8.00498	-6.65	26.6833	8.00498	8.00498	-14.28
26.6999	8.00998	8.00998	-6.64	26.6999	8.00998	8.00998	-14.28
26.7166	8.01499	8.01499	-6.63	26.7166	8.01499	8.01499	-14.26
26.7333	8.01999	8.01999	-6.63	26.7333	8.01999	8.01999	-14.26
26.75	8.025	8.025	-6.61	26.75	8.025	8.025	-14.24
26.7666	8.02998	8.02998	-6.59	26.7666	8.02998	8.02998	-14.22
26.7833	8.03499	8.03499	-6.59	26.7833	8.03499	8.03499	-14.2
26.7999	8.03998	8.03998	-6.57	26.7999	8.03998	8.03998	-14.18
26.8166	8.04499	8.04499	-6.56	26.8166	8.04499	8.04499	-14.18
26.8333	8.04998	8.04998	-6.55	26.8333	8.04998	8.04998	-14.17
26.85	8.05499	8.05499	-6.54	26.85	8.05499	8.05499	-14.17
26.8666	8.05999	8.05999	-6.53	26.8666	8.05999	8.05999	-14.15
26.8833	8.06498	8.06498	-6.52	26.8833	8.06498	8.06498	-14.13
26.8999	8.06998	8.06998	-6.51	26.8999	8.06998	8.06998	-14.13
26.9167	8.07499	8.07499	-6.5	26.9167	8.07499	8.07499	-14.13
26.9333	8.07999	8.07999	-6.5	26.9333	8.07999	8.07999	-14.12
26.95	8.08499	8.08499	-6.49	26.95	8.08499	8.08499	-14.12
26.9666	8.08999	8.08999	-6.49	26.9666	8.08999	8.08999	-14.11
26.9833	8.09498	8.09498	-6.48	26.9833	8.09498	8.09498	-14.1
26.9999	8.09998	8.09998	-6.46	26.9999	8.09998	8.09998	-14.1
27.0166	8.10499	8.10499	-6.45	27.0166	8.10499	8.10499	-14.09
27.0499	8.11498	8.11498	-6.44	27.0499	8.11498	8.11498	-14.06
27.0666	8.11998	8.11998	-6.44	27.0666	8.11998	8.11998	-14.06
27.0833	8.12499	8.12499	-6.43	27.0833	8.12499	8.12499	-14.05
27.0999	8.12998	8.12998	-6.41	27.0999	8.12998	8.12998	-14.04
27.1166	8.13499	8.13499	-6.41	27.1166	8.13499	8.13499	-14.04
27.1333	8.13999	8.13999	-6.4	27.1333	8.13999	8.13999	-14.03
27.15	8.14498	8.14498	-6.39	27.15	8.14498	8.14498	-14.02
27.1666	8.14999	8.14999	-6.39	27.1666	8.14999	8.14999	-14.01
27.1833	8.15499	8.15499	-6.38	27.1833	8.15499	8.15499	-13.99
27.1999	8.15998	8.15998	-6.38	27.1999	8.15998	8.15998	-13.99
27.2166	8.16499	8.16499	-6.37	27.2166	8.16499	8.16499	-13.99
27.2333	8.16998	8.16998	-6.36	27.2333	8.16998	8.16998	-13.98
27.2499	8.17499	8.17499	-6.35	27.2499	8.17499	8.17499	-13.98
27.2666	8.17998	8.17998	-6.33	27.2666	8.17998	8.17998	-13.97
27.2833	8.18498	8.18498	-6.34	27.2833	8.18498	8.18498	-13.95
27.3	8.18999	8.18999	-6.33	27.3	8.18999	8.18999	-13.95
27.3333	8.19999	8.19999	-6.33	27.3333	8.19999	8.19999	-13.94
27.3499	8.20498	8.20498	-6.31	27.3499	8.20498	8.20498	-13.93
27.3666	8.20998	8.20998	-6.3	27.3666	8.20998	8.20998	-13.94
27.3833	8.21498	8.21498	-6.3	27.3833	8.21498	8.21498	-13.93
27.4	8.21999	8.21999	-6.3	27.4	8.21999	8.21999	-13.93
27.4166	8.22499	8.22499	-6.28	27.4166	8.22499	8.22499	-13.92
27.4333	8.22998	8.22998	-6.28	27.4333	8.22998	8.22998	-13.92
27.45	8.23498	8.23498	-6.27	27.45	8.23498	8.23498	-13.91
27.4666	8.23999	8.23999	-6.27	27.4666	8.23999	8.23999	-13.91
27.4833	8.24498	8.24498	-6.27	27.4833	8.24498	8.24498	-13.89
27.5	8.24999	8.24999	-6.26	27.5	8.24999	8.24999	-13.89
27.5166	8.25498	8.25498	-6.25	27.5166	8.25498	8.25498	-13.88
27.5333	8.25999	8.25999	-6.25	27.5333	8.25999	8.25999	-13.88
27.55	8.265	8.265	-6.25	27.55	8.265	8.265	-13.87
27.5666	8.26998	8.26998	-6.24	27.5666	8.26998	8.26998	-13.89
27.5833	8.27498	8.27498	-6.24	27.5833	8.27498	8.27498	-13.87
27.6	8.27999	8.27999	-6.24	27.6	8.27999	8.27999	-13.87
27.6166	8.28498	8.28498	-6.24	27.6166	8.28498	8.28498	-13.86
27.6333	8.28998	8.28998	-6.23	27.6333	8.28998	8.28998	-13.86
27.65	8.29499	8.29499	-6.23	27.65	8.29499	8.29499	-13.87
27.6666	8.29999	8.29999	-6.22	27.6666	8.29999	8.29999	-13.86
27.6833	8.30498	8.30498	-6.23	27.6833	8.30498	8.30498	-13.85
27.7	8.30998	8.30998	-6.21	27.7	8.30998	8.30998	-13.84
27.7333	8.31998	8.31998	-6.23	27.7333	8.31998	8.31998	-13.85
27.7499	8.32498	8.32498	-6.22	27.7499	8.32498	8.32498	-13.83
27.7666	8.32999	8.32999	-6.21	27.7666	8.32999	8.32999	-13.83
27.7833	8.33498	8.33498	-6.2	27.7833	8.33498	8.33498	-13.82
27.7999	8.33998	8.33998	-6.2	27.7999	8.33998	8.33998	-13.83
27.8166	8.34498	8.34498	-6.2	27.8166	8.34498	8.34498	-13.84
27.8332	8.34998	8.34998	-6.2	27.8332	8.34998	8.34998	-13.84
27.8499	8.35498	8.35498	-6.19	27.8499	8.35498	8.35498	-13.84
27.8666	8.35998	8.35998	-6.19	27.8666	8.35998	8.35998	-13.82
27.8833	8.36499	8.36499	-6.18	27.8833	8.36499	8.36499	-13.82
27.8999	8.36998	8.36998	-6.19	27.8999	8.36998	8.36998	-13.82
27.9166	8.37498	8.37498	-6.19	27.9166	8.37498	8.37498	-13.82
27.9333	8.37998	8.37998	-6.19	27.9333	8.37998	8.37998	-13.83
27.9499	8.38498	8.38498	-6.19	27.9499	8.38498	8.38498	-13.83
27.9666	8.38998	8.38998	-6.2	27.9666	8.38998	8.38998	-13.83
27.9833	8.39499	8.39499	-6.19	27.9833	8.39499	8.39499	-13.83
28	8.39999	8.39999	-6.19	28	8.39999	8.39999	-13.84
28.0166	8.40498	8.40498	-6.19	28.0166	8.40498	8.40498	-13.85
28.0333	8.40998	8.40998	-6.19	28.0333	8.40998	8.40998	-13.84
28.0499	8.41498	8.41498	-6.2	28.0499	8.41498	8.41498	-13.84
28.0666	8.41998	8.41998	-6.2	28.0666	8.41998	8.41998	-13.85
28.0833	8.42498	8.42498	-6.2	28.0833	8.42498	8.42498	-13.85
28.0999	8.42999	8.42999	-6.2	28.0999	8.42999	8.42999	-13.85
28.1333	8.43998	8.43998	-6.19	28.1333	8.43998	8.43998	-13.83
28.1499	8.44498	8.44498	-6.21	28.1499	8.44498	8.44498	-13.83
28.1666	8.44998	8.44998	-6.21	28.1666	8.44998	8.44998	-13.83
28.1833	8.45498	8.45498	-6.2	28.1833	8.45498	8.45498	-13.84
28.1999	8.45998	8.45998	-6.2	28.1999	8.45998	8.45998	-13.84
28.2166	8.46498	8.46498	-6.2	28.2166	8.46498	8.46498	-13.86
28.2333	8.46998	8.46998	-6.21	28.2333	8.46998	8.46998	-13.87
28.2499	8.47498	8.47498	-6.2	28.2499	8.47498	8.47498	-13.87
28.2666	8.47999	8.47999	-6.2	28.2666	8.47999	8.47999	-13.87
28.2833	8.48498	8.48498	-6.2	28.2833	8.48498	8.48498	-13.86
28.2999	8.48998	8.48998	-6.2	28.2999	8.48998	8.48998	-13.86
28.3166	8.49498	8.49498	-6.21	28.3166	8.49498	8.49498	-13.85
28.3333	8.49998	8.49998	-6.21	28.3333	8.49998	8.49998	-13.85
28.3499	8.50498	8.50498	-6.21	28.3499	8.50498	8.50498	-13.84
28.3666	8.50998	8.50998	-6.2	28.3666	8.50998	8.50998	-13.85
28.3999	8.51998	8.51998	-6.2	28.3999	8.51998	8.51998	-13.88
28.4166	8.52498	8.52498	-6.21	28.4166	8.52498	8.52498	-13.87
28.4333	8.52998	8.52998	-6.22	28.4333	8.52998	8.52998	-13.87
28.4499	8.53498	8.53498	-6.22	28.4499	8.53498	8.53498	-13.88
28.4666	8.53998	8.53998	-6.22	28.4666	8.53998	8.53998	-13.88
28.4833	8.54497	8.54497	-6.22	28.4833	8.54497	8.54497	-13.88
28.4999	8.54998	8.54998	-6.22	28.4999	8.54998	8.54998	-13.88
28.5166	8.55498	8.55498	-6.22	28.5166	8.55498	8.55498	-13.88
28.5333	8.55998	8.55998	-6.23	28.5333	8.55998	8.55998	-13.88
28.5499	8.56498	8.56498	-6.23	28.5499	8.56498	8.56498	-13.9
28.5666	8.56999	8.56999	-6.23	28.5666	8.56999	8.56999	-13.9
28.5832	8.57498	8.57498	-6.23	28.5832	8.57498	8.57498	-13.91
28.5999	8.57998	8.57998	-6.24	28.5999	8.57998	8.57998	-13.93
28.6166	8.58498	8.58498	-6.24	28.6166	8.58498	8.58498	-13.93
28.6333	8.58997	8.58997	-6.24	28.6333	8.58997	8.58997	-13.92
28.6499	8.59497	8.59497	-6.25	28.6499	8.59497	8.59497	-13.92
28.6666	8.59999	8.59999	-6.25	28.6666	8.59999	8.59999	-13.92
28.6832	8.60497	8.60497	-6.25	28.6832	8.60497	8.60497	-13.92
28.6999	8.60998	8.60998	-6.26	28.6999	8.60998	8.60998	-13.92
28.7166	8.61498	8.61498	-6.26	28.7166	8.61498	8.61498	-13.92
28.7333	8.61998	8.61998	-6.26	28.7333	8.61998	8.61998	-13.94
28.7499	8.62497	8.62497	-6.27	28.7499	8.62497	8.62497	-13.93
28.7666	8.62998	8.62998	-6.26	28.7666	8.62998	8.62998	-13.94
28.7833	8.63498	8.63498	-6.27	28.7833	8.63498	8.63498	-13.94
28.7999	8.63998	8.63998	-6.27	28.7999	8.63998	8.63998	-13.96
28.8166	8.64498	8.64498	-6.29	28.8166	8.64498	8.64498	-13.97
28.8332	8.64998	8.64998	-6.29	28.8332	8.64998	8.64998	-13.97
28.85	8.65499	8.65499	-6.3	28.85	8.65499	8.65499	-13.98
28.8666	8.65998	8.65998	-6.29	28.8666	8.65998	8.65998	-13.98
28.8833	8.66498	8.66498	-6.31	28.8833	8.66498	8.66498	-13.98
28.8999	8.66997	8.66997	-6.31	28.8999	8.66997	8.66997	-13.98
28.9166	8.67497	8.67497	-6.3	28.9166	8.67497	8.67497	-13.99
28.9333	8.67999	8.67999	-6.3	28.9333	8.67999	8.67999	-14.01
28.9499	8.68497	8.68497	-6.31	28.9499	8.68497	8.68497	-14.01
28.9666	8.68998	8.68998	-6.31	28.9666	8.68998	8.68998	-14.01
28.9833	8.69497	8.69497	-6.32	28.9833	8.69497	8.69497	-14.01
28.9999	8.69998	8.69998	-6.33	28.9999	8.69998	8.69998	-14.02
29.0166	8.70497	8.70497	-6.34	29.0166	8.70497	8.70497	-14.03
29.0333	8.70998	8.70998	-6.33	29.0333	8.70998	8.70998	-14.04
29.0666	8.71997	8.71997	-6.35	29.0666	8.71997	8.71997	-14.04
29.0832	8.72498	8.72498	-6.35	29.0832	8.72498	8.72498	-14.04
29.0999	8.72997	8.72997	-6.35	29.0999	8.72997	8.72997	-14.04
29.1166	8.73498	8.73498	-6.36	29.1166	8.73498	8.73498	-14.06
29.1332	8.73997	8.73997	-6.37	29.1332	8.73997	8.73997	-14.07
29.1499	8.74497	8.74497	-6.38	29.1499	8.74497	8.74497	-14.07
29.1666	8.74997	8.74997	-6.39	29.1666	8.74997	8.74997	-14.08
29.1833	8.75498	8.75498	-6.4	29.1833	8.75498	8.75498	-14.08
29.1999	8.75998	8.75998	-6.41	29.1999	8.75998	8.75998	-14.09
29.2166	8.76497	8.76497	-6.42	29.2166	8.76497	8.76497	-14.11
29.2333	8.76998	8.76998	-6.43	29.2333	8.76998	8.76998	-14.13
29.2499	8.77498	8.77498	-6.44	29.2499	8.77498	8.77498	-14.13
29.2666	8.77997	8.77997	-6.43	29.2666	8.77997	8.77997	-14.15
29.2832	8.78497	8.78497	-6.44	29.2832	8.78497	8.78497	-14.17
29.2999	8.78997	8.78997	-6.46	29.2999	8.78997	8.78997	-14.17
29.3166	8.79497	8.79497	-6.46	29.3166	8.79497	8.79497	-14.17
29.3332	8.79997	8.79997	-6.46	29.3332	8.79997	8.79997	-14.17
29.3499	8.80498	8.80498	-6.46	29.3499	8.80498	8.80498	-14.17
29.3666	8.80997	8.80997	-6.47	29.3666	8.80997	8.80997	-14.19
29.3832	8.81497	8.81497	-6.47	29.3832	8.81497	8.81497	-14.2
29.3999	8.81997	8.81997	-6.47	29.3999	8.81997	8.81997	-14.21
29.4166	8.82498	8.82498	-6.48	29.4166	8.82498	8.82498	-14.21
29.4332	8.82997	8.82997	-6.48	29.4332	8.82997	8.82997	-14.21
29.4666	8.83997	8.83997	-6.51	29.4666	8.83997	8.83997	-14.23
29.4833	8.84497	8.84497	-6.52	29.4833	8.84497	8.84497	-14.24
29.4999	8.84997	8.84997	-6.53	29.4999	8.84997	8.84997	-14.26
29.5166	8.85497	8.85497	-6.54	29.5166	8.85497	8.85497	-14.27
29.5332	8.85998	8.85998	-6.54	29.5332	8.85998	8.85998	-14.27
29.5499	8.86497	8.86497	-6.55	29.5499	8.86497	8.86497	-14.26
29.5666	8.86998	8.86998	-6.55	29.5666	8.86998	8.86998	-14.27
29.5832	8.87497	8.87497	-6.56	29.5832	8.87497	8.87497	-14.28
29.5999	8.87997	8.87997	-6.58	29.5999	8.87997	8.87997	-14.29
29.6166	8.88497	8.88497	-6.58	29.6166	8.88497	8.88497	-14.3
29.6332	8.88997	8.88997	-6.6	29.6332	8.88997	8.88997	-14.31
29.6499	8.89497	8.89497	-6.59	29.6499	8.89497	8.89497	-14.31
29.6666	8.89997	8.89997	-6.6	29.6666	8.89997	8.89997	-14.31
29.6833	8.90498	8.90498	-6.58	29.6833	8.90498	8.90498	-14.31
29.6999	8.90997	8.90997	-6.59	29.6999	8.90997	8.90997	-14.32
29.7166	8.91497	8.91497	-6.6	29.7166	8.91497	8.91497	-14.33
29.7333	8.91998	8.91998	-6.61	29.7333	8.91998	8.91998	-14.34
29.7499	8.92497	8.92497	-6.61	29.7499	8.92497	8.92497	-14.34
29.7666	8.92997	8.92997	-6.61	29.7666	8.92997	8.92997	-14.35
29.7832	8.93498	8.93498	-6.62	29.7832	8.93498	8.93498	-14.37
29.7999	8.93997	8.93997	-6.62	29.7999	8.93997	8.93997	-14.37
29.8181	8.94543	8.94543	-6.63	29.8181	8.94543	8.94543	-14.37
29.8332	8.94997	8.94997	-6.63	29.8332	8.94997	8.94997	-14.38
29.8666	8.95997	8.95997	-6.64	29.8666	8.95997	8.95997	-14.39
29.8832	8.96497	8.96497	-6.65	29.8832	8.96497	8.96497	-14.41
29.8999	8.96997	8.96997	-6.65	29.8999	8.96997	8.96997	-14.4
29.9166	8.97498	8.97498	-6.65	29.9166	8.97498	8.97498	-14.4
29.9332	8.97997	8.97997	-6.66	29.9332	8.97997	8.97997	-14.4
29.9499	8.98497	8.98497	-6.67	29.9499	8.98497	8.98497	-14.42
29.9666	8.98997	8.98997	-6.67	29.9666	8.98997	8.98997	-14.42
29.9833	8.99497	8.99497	-6.67	29.9833	8.99497	8.99497	-14.43
29.9999	8.99998	8.99998	-6.68	29.9999	8.99998	8.99998	-14.45
30.0166	9.00499	9.00499	-6.68	30.0166	9.00499	9.00499	-14.44
30.0332	9.00997	9.00997	-6.68	30.0332	9.00997	9.00997	-14.44
30.0499	9.01497	9.01497	-6.68	30.0499	9.01497	9.01497	-14.44
30.0666	9.01997	9.01997	-6.69	30.0666	9.01997	9.01997	-14.45
30.0832	9.02497	9.02497	-6.69	30.0832	9.02497	9.02497	-14.44
30.0999	9.02997	9.02997	-6.71	30.0999	9.02997	9.02997	-14.46
30.1166	9.03497	9.03497	-6.71	30.1166	9.03497	9.03497	-14.46
30.1333	9.03998	9.03998	-6.71	30.1333	9.03998	9.03998	-14.47
30.1499	9.04497	9.04497	-6.7	30.1499	9.04497	9.04497	-14.48
30.1666	9.04997	9.04997	-6.71	30.1666	9.04997	9.04997	-14.48
30.1832	9.05497	9.05497	-6.71	30.1832	9.05497	9.05497	-14.49
30.1999	9.05997	9.05997	-6.72	30.1999	9.05997	9.05997	-14.49
30.2166	9.06497	9.06497	-6.73	30.2166	9.06497	9.06497	-14.49
30.2332	9.06997	9.06997	-6.74	30.2332	9.06997	9.06997	-14.5
30.2499	9.07497	9.07497	-6.73	30.2499	9.07497	9.07497	-14.5
30.2666	9.07998	9.07998	-6.74	30.2666	9.07998	9.07998	-14.5
30.2832	9.08497	9.08497	-6.73	30.2832	9.08497	9.08497	-14.51
30.2999	9.08997	9.08997	-6.73	30.2999	9.08997	9.08997	-14.51
30.3166	9.09497	9.09497	-6.73	30.3166	9.09497	9.09497	-14.5
30.3332	9.09997	9.09997	-6.74	30.3332	9.09997	9.09997	-14.5
30.3499	9.10496	9.10496	-6.74	30.3499	9.10496	9.10496	-14.52
30.3666	9.10997	9.10997	-6.74	30.3666	9.10997	9.10997	-14.53
30.3832	9.11496	9.11496	-6.75	30.3832	9.11496	9.11496	-14.54
30.4	9.11999	9.11999	-6.76	30.4	9.11999	9.11999	-14.54
30.4166	9.12497	9.12497	-6.75	30.4166	9.12497	9.12497	-14.55
30.4332	9.12997	9.12997	-6.77	30.4332	9.12997	9.12997	-14.55
30.4499	9.13497	9.13497	-6.76	30.4499	9.13497	9.13497	-14.56
30.4666	9.13997	9.13997	-6.77	30.4666	9.13997	9.13997	-14.57
30.4832	9.14497	9.14497	-6.77	30.4832	9.14497	9.14497	-14.57
30.4999	9.14998	9.14998	-6.77	30.4999	9.14998	9.14998	-14.57
30.5332	9.15997	9.15997	-6.77	30.5332	9.15997	9.15997	-14.57
30.5499	9.16497	9.16497	-6.78	30.5499	9.16497	9.16497	-14.58
30.5666	9.16997	9.16997	-6.79	30.5666	9.16997	9.16997	-14.58
30.5832	9.17497	9.17497	-6.79	30.5832	9.17497	9.17497	-14.6
30.5999	9.17997	9.17997	-6.77	30.5999	9.17997	9.17997	-14.6
30.6166	9.18497	9.18497	-6.77	30.6166	9.18497	9.18497	-14.6
30.6332	9.18997	9.18997	-6.78	30.6332	9.18997	9.18997	-14.59
30.6499	9.19497	9.19497	-6.79	30.6499	9.19497	9.19497	-14.6
30.6832	9.20497	9.20497	-6.8	30.6832	9.20497	9.20497	-14.6
30.6999	9.20997	9.20997	-6.81	30.6999	9.20997	9.20997	-14.6
30.7166	9.21498	9.21498	-6.8	30.7166	9.21498	9.21498	-14.6
30.7332	9.21997	9.21997	-6.79	30.7332	9.21997	9.21997	-14.61
30.7499	9.22497	9.22497	-6.8	30.7499	9.22497	9.22497	-14.62
30.7666	9.22997	9.22997	-6.82	30.7666	9.22997	9.22997	-14.63
30.7832	9.23496	9.23496	-6.82	30.7832	9.23496	9.23496	-14.63
30.7999	9.23997	9.23997	-6.83	30.7999	9.23997	9.23997	-14.62
30.8332	9.24996	9.24996	-6.82	30.8332	9.24996	9.24996	-14.63
30.8499	9.25497	9.25497	-6.82	30.8499	9.25497	9.25497	-14.64
30.8666	9.25997	9.25997	-6.82	30.8666	9.25997	9.25997	-14.66
30.8832	9.26496	9.26496	-6.82	30.8832	9.26496	9.26496	-14.65
30.8999	9.26996	9.26996	-6.82	30.8999	9.26996	9.26996	-14.66
30.9166	9.27496	9.27496	-6.83	30.9166	9.27496	9.27496	-14.66
30.9332	9.27997	9.27997	-6.83	30.9332	9.27997	9.27997	-14.65
30.9499	9.28497	9.28497	-6.84	30.9499	9.28497	9.28497	-14.65
30.9666	9.28998	9.28998	-6.84	30.9666	9.28998	9.28998	-14.66
30.9832	9.29497	9.29497	-6.83	30.9832	9.29497	9.29497	-14.67
30.9999	9.29996	9.29996	-6.83	30.9999	9.29996	9.29996	-14.66
31.0165	9.30496	9.30496	-6.83	31.0165	9.30496	9.30496	-14.67
31.0332	9.30997	9.30997	-6.84	31.0332	9.30997	9.30997	-14.67
31.0499	9.31497	9.31497	-6.84	31.0499	9.31497	9.31497	-14.67
31.0665	9.31996	9.31996	-6.84	31.0665	9.31996	9.31996	-14.67
31.0832	9.32497	9.32497	-6.84	31.0832	9.32497	9.32497	-14.66
31.0999	9.32998	9.32998	-6.84	31.0999	9.32998	9.32998	-14.67
31.1166	9.33497	9.33497	-6.84	31.1166	9.33497	9.33497	-14.68
31.1332	9.33997	9.33997	-6.86	31.1332	9.33997	9.33997	-14.69
31.1499	9.34497	9.34497	-6.85	31.1499	9.34497	9.34497	-14.68
31.1666	9.34997	9.34997	-6.85	31.1666	9.34997	9.34997	-14.69
31.1832	9.35497	9.35497	-6.84	31.1832	9.35497	9.35497	-14.68
31.1999	9.35997	9.35997	-6.85	31.1999	9.35997	9.35997	-14.68
31.2332	9.36997	9.36997	-6.85	31.2332	9.36997	9.36997	-14.69
31.2499	9.37497	9.37497	-6.85	31.2499	9.37497	9.37497	-14.7
31.2665	9.37997	9.37997	-6.86	31.2665	9.37997	9.37997	-14.7
31.2832	9.38497	9.38497	-6.86	31.2832	9.38497	9.38497	-14.71
31.2999	9.38996	9.38996	-6.87	31.2999	9.38996	9.38996	-14.72
31.3166	9.39497	9.39497	-6.87	31.3166	9.39497	9.39497	-14.71
31.3332	9.39996	9.39996	-6.86	31.3332	9.39996	9.39996	-14.71
31.3499	9.40498	9.40498	-6.86	31.3499	9.40498	9.40498	-14.7
31.3665	9.40996	9.40996	-6.87	31.3665	9.40996	9.40996	-14.71
31.3832	9.41497	9.41497	-6.87	31.3832	9.41497	9.41497	-14.7
31.4003	9.4201	9.4201	-6.87	31.4003	9.4201	9.4201	-14.71
31.4166	9.42496	9.42496	-6.86	31.4166	9.42496	9.42496	-14.7
31.4332	9.42996	9.42996	-6.86	31.4332	9.42996	9.42996	-14.7
31.4499	9.43497	9.43497	-6.85	31.4499	9.43497	9.43497	-14.7
31.4832	9.44497	9.44497	-6.86	31.4832	9.44497	9.44497	-14.7
31.4999	9.44997	9.44997	-6.85	31.4999	9.44997	9.44997	-14.72
31.5166	9.45497	9.45497	-6.87	31.5166	9.45497	9.45497	-14.72
31.5332	9.45996	9.45996	-6.86	31.5332	9.45996	9.45996	-14.73
31.5499	9.46496	9.46496	-6.86	31.5499	9.46496	9.46496	-14.73
31.5665	9.46996	9.46996	-6.86	31.5665	9.46996	9.46996	-14.74
31.5832	9.47496	9.47496	-6.86	31.5832	9.47496	9.47496	-14.74
31.5999	9.47996	9.47996	-6.86	31.5999	9.47996	9.47996	-14.74
31.6166	9.48497	9.48497	-6.86	31.6166	9.48497	9.48497	-14.74
31.6333	9.48998	9.48998	-6.86	31.6333	9.48998	9.48998	-14.75
31.6499	9.49496	9.49496	-6.86	31.6499	9.49496	9.49496	-14.75
31.6665	9.49996	9.49996	-6.87	31.6665	9.49996	9.49996	-14.76
31.6832	9.50497	9.50497	-6.87	31.6832	9.50497	9.50497	-14.76
31.6999	9.50997	9.50997	-6.85	31.6999	9.50997	9.50997	-14.75
31.7165	9.51496	9.51496	-6.87	31.7165	9.51496	9.51496	-14.75
31.7332	9.51997	9.51997	-6.88	31.7332	9.51997	9.51997	-14.76
31.7665	9.52997	9.52997	-6.86	31.7665	9.52997	9.52997	-14.76
31.7832	9.53496	9.53496	-6.87	31.7832	9.53496	9.53496	-14.77
31.7999	9.53996	9.53996	-6.87	31.7999	9.53996	9.53996	-14.77
31.8165	9.54496	9.54496	-6.87	31.8165	9.54496	9.54496	-14.76
31.8359	9.55077	9.55077	-6.87	31.8359	9.55077	9.55077	-14.76
31.8499	9.55496	9.55496	-6.87	31.8499	9.55496	9.55496	-14.77
31.8665	9.55996	9.55996	-6.88	31.8665	9.55996	9.55996	-14.78
31.8832	9.56496	9.56496	-6.88	31.8832	9.56496	9.56496	-14.79
31.8999	9.56997	9.56997	-6.87	31.8999	9.56997	9.56997	-14.78
31.9165	9.57496	9.57496	-6.86	31.9165	9.57496	9.57496	-14.78
31.9332	9.57996	9.57996	-6.87	31.9332	9.57996	9.57996	-14.77
31.9499	9.58497	9.58497	-6.87	31.9499	9.58497	9.58497	-14.76
31.9666	9.58997	9.58997	-6.88	31.9666	9.58997	9.58997	-14.75
31.9832	9.59496	9.59496	-6.87	31.9832	9.59496	9.59496	-14.76
31.9999	9.59996	9.59996	-6.87	31.9999	9.59996	9.59996	-14.75
32.0166	9.60496	9.60496	-6.86	32.0166	9.60496	9.60496	-14.75
32.0333	9.60998	9.60998	-6.87	32.0333	9.60998	9.60998	-14.76
32.0499	9.61496	9.61496	-6.86	32.0499	9.61496	9.61496	-14.76
32.0666	9.61997	9.61997	-6.86	32.0666	9.61997	9.61997	-14.78
32.0832	9.62497	9.62497	-6.87	32.0832	9.62497	9.62497	-14.78
32.0999	9.62997	9.62997	-6.87	32.0999	9.62997	9.62997	-14.78
32.1165	9.63496	9.63496	-6.87	32.1165	9.63496	9.63496	-14.78
32.1332	9.63996	9.63996	-6.86	32.1332	9.63996	9.63996	-14.78
32.1665	9.64996	9.64996	-6.87	32.1665	9.64996	9.64996	-14.77
32.1832	9.65497	9.65497	-6.87	32.1832	9.65497	9.65497	-14.77
32.1999	9.65996	9.65996	-6.87	32.1999	9.65996	9.65996	-14.78
32.2165	9.66496	9.66496	-6.88	32.2165	9.66496	9.66496	-14.79
32.2332	9.66996	9.66996	-6.87	32.2332	9.66996	9.66996	-14.8
32.2499	9.67496	9.67496	-6.88	32.2499	9.67496	9.67496	-14.79
32.2665	9.67996	9.67996	-6.87	32.2665	9.67996	9.67996	-14.79
32.2832	9.68496	9.68496	-6.86	32.2832	9.68496	9.68496	-14.79
32.2999	9.68997	9.68997	-6.87	32.2999	9.68997	9.68997	-14.79
32.3165	9.69496	9.69496	-6.87	32.3165	9.69496	9.69496	-14.79
32.3332	9.69997	9.69997	-6.87	32.3332	9.69997	9.69997	-14.79
32.3499	9.70496	9.70496	-6.87	32.3499	9.70496	9.70496	-14.79
32.3665	9.70996	9.70996	-6.86	32.3665	9.70996	9.70996	-14.79
32.3832	9.71496	9.71496	-6.85	32.3832	9.71496	9.71496	-14.81
32.4166	9.72496	9.72496	-6.86	32.4166	9.72496	9.72496	-14.8
32.4332	9.72996	9.72996	-6.86	32.4332	9.72996	9.72996	-14.8
32.4499	9.73496	9.73496	-6.86	32.4499	9.73496	9.73496	-14.8
32.4665	9.73996	9.73996	-6.87	32.4665	9.73996	9.73996	-14.8
32.4832	9.74496	9.74496	-6.87	32.4832	9.74496	9.74496	-14.79
32.4999	9.74996	9.74996	-6.86	32.4999	9.74996	9.74996	-14.79
32.5166	9.75497	9.75497	-6.86	32.5166	9.75497	9.75497	-14.79
32.5332	9.75997	9.75997	-6.86	32.5332	9.75997	9.75997	-14.79
32.5499	9.76497	9.76497	-6.85	32.5499	9.76497	9.76497	-14.79
32.5665	9.76996	9.76996	-6.85	32.5665	9.76996	9.76996	-14.81
32.5832	9.77496	9.77496	-6.86	32.5832	9.77496	9.77496	-14.8
32.5999	9.77996	9.77996	-6.84	32.5999	9.77996	9.77996	-14.79
32.6165	9.78496	9.78496	-6.84	32.6165	9.78496	9.78496	-14.78
32.6332	9.78996	9.78996	-6.85	32.6332	9.78996	9.78996	-14.8
32.6499	9.79496	9.79496	-6.84	32.6499	9.79496	9.79496	-14.8
32.6665	9.79996	9.79996	-6.84	32.6665	9.79996	9.79996	-14.8
32.6833	9.80497	9.80497	-6.83	32.6833	9.80497	9.80497	-14.8
32.6999	9.80996	9.80996	-6.83	32.6999	9.80996	9.80996	-14.8
32.7165	9.81496	9.81496	-6.84	32.7165	9.81496	9.81496	-14.8
32.7332	9.81996	9.81996	-6.84	32.7332	9.81996	9.81996	-14.8
32.7499	9.82496	9.82496	-6.83	32.7499	9.82496	9.82496	-14.79
32.7665	9.82996	9.82996	-6.84	32.7665	9.82996	9.82996	-14.81
32.7832	9.83496	9.83496	-6.84	32.7832	9.83496	9.83496	-14.8
32.8165	9.84496	9.84496	-6.83	32.8165	9.84496	9.84496	-14.77
32.8332	9.84996	9.84996	-6.81	32.8332	9.84996	9.84996	-14.78
32.8499	9.85496	9.85496	-6.8	32.8499	9.85496	9.85496	-14.76
32.8665	9.85996	9.85996	-6.8	32.8665	9.85996	9.85996	-14.76
32.8832	9.86496	9.86496	-6.79	32.8832	9.86496	9.86496	-14.77
32.8999	9.86996	9.86996	-6.79	32.8999	9.86996	9.86996	-14.77
32.9165	9.87495	9.87495	-6.78	32.9165	9.87495	9.87495	-14.76
32.9332	9.87996	9.87996	-6.79	32.9332	9.87996	9.87996	-14.75
32.9499	9.88496	9.88496	-6.79	32.9499	9.88496	9.88496	-14.75
32.9665	9.88996	9.88996	-6.77	32.9665	9.88996	9.88996	-14.75
32.9832	9.89497	9.89497	-6.77	32.9832	9.89497	9.89497	-14.75
32.9999	9.89996	9.89996	-6.77	32.9999	9.89996	9.89996	-14.76
33.0165	9.90496	9.90496	-6.78	33.0165	9.90496	9.90496	-14.77
33.0332	9.90996	9.90996	-6.76	33.0332	9.90996	9.90996	-14.76
33.0665	9.91996	9.91996	-6.74	33.0665	9.91996	9.91996	-14.74
33.0832	9.92495	9.92495	-6.74	33.0832	9.92495	9.92495	-14.74
33.0999	9.92996	9.92996	-6.74	33.0999	9.92996	9.92996	-14.75
33.1165	9.93496	9.93496	-6.73	33.1165	9.93496	9.93496	-14.74
33.1332	9.93995	9.93995	-6.73	33.1332	9.93995	9.93995	-14.73
33.1499	9.94495	9.94495	-6.72	33.1499	9.94495	9.94495	-14.74
33.1665	9.94996	9.94996	-6.72	33.1665	9.94996	9.94996	-14.73
33.1832	9.95496	9.95496	-6.7	33.1832	9.95496	9.95496	-14.73
33.1999	9.95996	9.95996	-6.72	33.1999	9.95996	9.95996	-14.75
33.2165	9.96495	9.96495	-6.71	33.2165	9.96495	9.96495	-14.74
33.2332	9.96996	9.96996	-6.7	33.2332	9.96996	9.96996	-14.73
33.2499	9.97496	9.97496	-6.71	33.2499	9.97496	9.97496	-14.72
33.2665	9.97995	9.97995	-6.68	33.2665	9.97995	9.97995	-14.71
33.2832	9.98496	9.98496	-6.68	33.2832	9.98496	9.98496	-14.69
33.2999	9.98996	9.98996	-6.67	33.2999	9.98996	9.98996	-14.69
33.3166	9.99497	9.99497	-6.67	33.3166	9.99497	9.99497	-14.69
33.3332	9.99996	9.99996	-6.66	33.3332	9.99996	9.99996	-14.69
33.3499	10.005	10.005	-6.65	33.3499	10.005	10.005	-14.69
33.3665	10.01	10.01	-6.65	33.3665	10.01	10.01	-14.68
33.3832	10.015	10.015	-6.64	33.3832	10.015	10.015	-14.66
33.3999	10.02	10.02	-6.62	33.3999	10.02	10.02	-14.65
33.4165	10.025	10.025	-6.62	33.4165	10.025	10.025	-14.67
33.4499	10.035	10.035	-6.6	33.4499	10.035	10.035	-14.64
33.4665	10.0399	10.0399	-6.59	33.4665	10.0399	10.0399	-14.65
33.4832	10.045	10.045	-6.58	33.4832	10.045	10.045	-14.65
33.4998	10.05	10.05	-6.57	33.4998	10.05	10.05	-14.64
33.5165	10.0549	10.0549	-6.57	33.5165	10.0549	10.0549	-14.63
33.5332	10.06	10.06	-6.56	33.5332	10.06	10.06	-14.62
33.5499	10.065	10.065	-6.56	33.5499	10.065	10.065	-14.61
33.5665	10.07	10.07	-6.55	33.5665	10.07	10.07	-14.6
33.5832	10.075	10.075	-6.54	33.5832	10.075	10.075	-14.61
33.5999	10.08	10.08	-6.52	33.5999	10.08	10.08	-14.59
33.6165	10.085	10.085	-6.52	33.6165	10.085	10.085	-14.58
33.6332	10.09	10.09	-6.51	33.6332	10.09	10.09	-14.6
33.6499	10.095	10.095	-6.5	33.6499	10.095	10.095	-14.58
33.6665	10.1	10.1	-6.49	33.6665	10.1	10.1	-14.56
33.6832	10.105	10.105	-6.49	33.6832	10.105	10.105	-14.56
33.6998	10.1099	10.1099	-6.47	33.6998	10.1099	10.1099	-14.57
33.7166	10.115	10.115	-6.45	33.7166	10.115	10.115	-14.56
33.7332	10.12	10.12	-6.45	33.7332	10.12	10.12	-14.56
33.7499	10.125	10.125	-6.44	33.7499	10.125	10.125	-14.55
33.7665	10.13	10.13	-6.43	33.7665	10.13	10.13	-14.53
33.7832	10.135	10.135	-6.42	33.7832	10.135	10.135	-14.52
33.7998	10.14	10.14	-6.4	33.7998	10.14	10.14	-14.52
33.8165	10.1449	10.1449	-6.4	33.8165	10.1449	10.1449	-14.52
33.8498	10.1549	10.1549	-6.38	33.8498	10.1549	10.1549	-14.5
33.8665	10.16	10.16	-6.38	33.8665	10.16	10.16	-14.48
33.8832	10.165	10.165	-6.36	33.8832	10.165	10.165	-14.47
33.8999	10.17	10.17	-6.36	33.8999	10.17	10.17	-14.49
33.9165	10.175	10.175	-6.35	33.9165	10.175	10.175	-14.48
33.9332	10.18	10.18	-6.33	33.9332	10.18	10.18	-14.46
33.9498	10.185	10.185	-6.3	33.9498	10.185	10.185	-14.45
33.9665	10.1899	10.1899	-6.3	33.9665	10.1899	10.1899	-14.45
33.9832	10.195	10.195	-6.28	33.9832	10.195	10.195	-14.44
33.9999	10.1999	10.1999	-6.28	33.9999	10.1999	10.1999	-14.43
34.0165	10.205	10.205	-6.28	34.0165	10.205	10.205	-14.41
34.0332	10.21	10.21	-6.25	34.0332	10.21	10.21	-14.41
34.0498	10.2149	10.2149	-6.25	34.0498	10.2149	10.2149	-14.4
34.0665	10.22	10.22	-6.24	34.0665	10.22	10.22	-14.41
34.0832	10.2249	10.2249	-6.22	34.0832	10.2249	10.2249	-14.4
34.0999	10.23	10.23	-6.22	34.0999	10.23	10.23	-14.38
34.1165	10.235	10.235	-6.2	34.1165	10.235	10.235	-14.38
34.1332	10.24	10.24	-6.18	34.1332	10.24	10.24	-14.37
34.1499	10.245	10.245	-6.16	34.1499	10.245	10.245	-14.36
34.1665	10.25	10.25	-6.17	34.1665	10.25	10.25	-14.36
34.1832	10.2549	10.2549	-6.14	34.1832	10.2549	10.2549	-14.35
34.1998	10.26	10.26	-6.13	34.1998	10.26	10.26	-14.34
34.2165	10.265	10.265	-6.12	34.2165	10.265	10.265	-14.32
34.2498	10.275	10.275	-6.09	34.2498	10.275	10.275	-14.31
34.2665	10.2799	10.2799	-6.08	34.2665	10.2799	10.2799	-14.31
34.2832	10.285	10.285	-6.07	34.2832	10.285	10.285	-14.29
34.2998	10.2899	10.2899	-6.05	34.2998	10.2899	10.2899	-14.28
34.3165	10.295	10.295	-6.05	34.3165	10.295	10.295	-14.27
34.3332	10.3	10.3	-6.03	34.3332	10.3	10.3	-14.25
34.3499	10.305	10.305	-6.01	34.3499	10.305	10.305	-14.24
34.3665	10.31	10.31	-5.99	34.3665	10.31	10.31	-14.23
34.3832	10.3149	10.3149	-5.99	34.3832	10.3149	10.3149	-14.23
34.3999	10.32	10.32	-5.97	34.3999	10.32	10.32	-14.21
34.4165	10.3249	10.3249	-5.96	34.4165	10.3249	10.3249	-14.2
34.4332	10.33	10.33	-5.94	34.4332	10.33	10.33	-14.19
34.4498	10.3349	10.3349	-5.92	34.4498	10.3349	10.3349	-14.18
34.4665	10.34	10.34	-5.91	34.4665	10.34	10.34	-14.18
34.4832	10.345	10.345	-5.9	34.4832	10.345	10.345	-14.16
34.4998	10.3499	10.3499	-5.89	34.4998	10.3499	10.3499	-14.16
34.5332	10.3599	10.3599	-5.87	34.5332	10.3599	10.3599	-14.15
34.5498	10.365	10.365	-5.84	34.5498	10.365	10.365	-14.13
34.5665	10.37	10.37	-5.83	34.5665	10.37	10.37	-14.13
34.5832	10.375	10.375	-5.83	34.5832	10.375	10.375	-14.12
34.5998	10.3799	10.3799	-5.81	34.5998	10.3799	10.3799	-14.11
34.6165	10.3849	10.3849	-5.8	34.6165	10.3849	10.3849	-14.1
34.6332	10.39	10.39	-5.8	34.6332	10.39	10.39	-14.1
34.6498	10.3949	10.3949	-5.78	34.6498	10.3949	10.3949	-14.09
34.6665	10.4	10.4	-5.76	34.6665	10.4	10.4	-14.07
34.6832	10.405	10.405	-5.74	34.6832	10.405	10.405	-14.05
34.6998	10.41	10.41	-5.73	34.6998	10.41	10.41	-14.05
34.7165	10.415	10.415	-5.73	34.7165	10.415	10.415	-14.04
34.7332	10.42	10.42	-5.73	34.7332	10.42	10.42	-14.04
34.7498	10.425	10.425	-5.72	34.7498	10.425	10.425	-14.03
34.7665	10.4299	10.4299	-5.71	34.7665	10.4299	10.4299	-14.03
34.7832	10.435	10.435	-5.68	34.7832	10.435	10.435	-14.01
34.7999	10.44	10.44	-5.67	34.7999	10.44	10.44	-13.99
34.8165	10.445	10.445	-5.67	34.8165	10.445	10.445	-13.99
34.8332	10.4499	10.4499	-5.65	34.8332	10.4499	10.4499	-13.99
34.8498	10.455	10.455	-5.64	34.8498	10.455	10.455	-13.98
34.8665	10.4599	10.4599	-5.64	34.8665	10.4599	10.4599	-13.97
34.8832	10.4649	10.4649	-5.62	34.8832	10.4649	10.4649	-13.97
34.8998	10.47	10.47	-5.61	34.8998	10.47	10.47	-13.95
34.9332	10.48	10.48	-5.59	34.9332	10.48	10.48	-13.93
34.9498	10.4849	10.4849	-5.57	34.9498	10.4849	10.4849	-13.92
[truncated: 3,035 more rows]

## Sheet: Supplementary 11d
1	2.075	1.963	2.145	4°
2	0.1644	0.1625	0.167	37°
3	2.1335	2.183	2.2567	ck
